# Supplementary material for: Association between birth season and physical development in children under 3 years old residing in low-income counties in western China
Source: PLoS One. 2017 Nov 14;12(11):e0187029. doi: 10.1371/journal.pone.0187029 (PMC5685582; doi:10.1371/journal.pone.0187029)
Supplement: S1 File — (ZIP) [file pone.0187029.s001.zip]

Archive with 3 entries (2 files):
- supporting Information/
- supporting Information/r1-data information.xls
- supporting Information/Variable assignment table.docx
