# Supplementary material for: Association between birth season and physical development in children under 3 years old residing in low-income counties in western China
Source: PLoS One. 2017 Nov 14;12(11):e0187029. doi: 10.1371/journal.pone.0187029 (PMC5685582; doi:10.1371/journal.pone.0187029)
Supplement: S1 File — (ZIP) [file pone.0187029.s001.zip › supporting Information/r1-data information.xls]

## Sheet: under_3
stunting	underweight	wasting	Child by mother looked after	Mother's education(year)	Season of birth	Father's education(year)	nationality	Child of breastfeeding	county	county_num	Mothe's name	Family population	Mother's height(cm)	Mother's weight(kg)	Children population	zhaz	zwaz	zwhz	Age of infants and young children (months)	Maternal age at the child’s birth (years)	Month of birth	sex of children
0	0	0	0	2	1	5	0	1	安远	1	唐满娣	4	149.5	38	2	-1.68	-0.4	1.23	3.83333	32	3	0
0	0	0	0	12	3	12	0	1	安远	1	魏秀喜	4	147	50.2	2	1.44	0.24	-0.53	8.63333	31	10	1
0	0	0	1	8	3	8	0	1	安远	1	龚福莲	6	155.251	52.1685	1	-0.65	-1.57	-1.63	9.06667	23	10	0
0	0	0	0	8	2	8	0	1	安远	1	魏秋红	6	158.1	43.9	1	4.33	3.01	1.74	10.7	22	8	0
0	0	0	0	5	3	9	0	1	安远	1	刘丽珍	4	152	54.2	2	-1.13	-0.92	-0.32	8.06667	27	11	0
0	0	0	1	8	3	8	0	1	安远	1	龚芳霞	10	148	46.4	1	1.51	0.07	-0.79	9.23333	24	10	1
0	0	0	1	8	2	8	0	1	安远	1	魏春苗	5	157.5	62.2	1	0.58	0.59	0.43	12.2333	20	7	1
0	0	0	0	5	4	8	0	1	安远	1	卢荣兰	5	143	44.1	1	-1.03	-1.4	-0.94	5.9	24	1	0
0	0	0	0	8	3	8	0	1	安远	1	李凤英	3	141.2	41.9	1	-1.19	-0.38	0.45	7.8	27	11	0
0	0	0	0	5	2	8	0	1	安远	1	李冬梅	7	158	51.7	2	0.27	-0.18	-0.39	11.0333	27	8	1
0	0	0	0	8	4	8	0	1	安远	1	胡金凤	3	161	63.3	1	1.6	2.8	2.47	5.46667	23	1	1
0	0	0	0	5	3	5	0	1	安远	1	李养娣	4	150	42.6	2	1.43	0.38	-0.36	7.7	33	11	0
0	0	0	1	5	4	9	0	1	安远	1	徐细发	4	155.251	52.1685	1	-0.92	-0.03	0.78	5.1	22	2	1
0	0	1	0	8	1	11	0	1	安远	1	蔡春燕	3	147.5	52.7	1	0.8	-0.79	-2.02	2.13333	21	5	0
0	0	0	0	8	2	11	0	1	安远	1	魏祥宜	4	150	41.1	1	1.14	0.28	-0.31	10.6667	22	8	0
0	0	0	0	9	1	9	0	1	安远	1	魏淑梅	4	149	51	2	0.99	-0.14	-1.24	2.53333	27	4	1
0	0	0	0	9	4	9	0	1	安远	1	魏红梅	5	152	44.4	1	-0.22	0.24	0.54	4.83333	25	2	1
0	0	0	0	8	4	8	0	1	安远	1	阳桂秀	4	160.5	66.1	2	-0.07	-0.53	-0.64	4.66667	31	2	1
0	0	0	0	8	3	8	0	1	安远	1	孙红娣	6	154	44	1	-0.37	0.32	0.7	9.8	22	9	1
0	0	0	0	5	4	5	0	1	安远	1	郭明凤	4	152.5	45.4	2	-1.17	-1.21	-0.61	5.7	37	1	1
0	0	0	0	9	3	9	0	1	安远	1	魏远月	5	156	49	1	3.89	1.5	-0.1	9.43333	23	9	0
0	0	0	0	8	1	8	0	1	安远	1	魏桂花	4	147	40.2	1	1.25	0.21	-0.82	3.43333	23	3	1
0	0	0	0	9	4	9	0	1	安远	1	叶凤英	3	156.5	39.9	1	-1.19	-0.56	0.39	4.96667	24	2	0
0	0	0	0	5	2	8	0	1	安远	1	李冬娣	4	157.8	56	2	-0.46	-1.06	-1.11	10.7667	32	8	1
0	1	1	0	5	2	5	0	1	安远	1	李细娇	5	154.5	45.2	3	-1.95	-2.98	-2.83	12.5333	28	6	1
0	0	0	0	8	4	8	0	1	安远	1	梅小红	5	141.5	38.4	1	-1.74	-0.56	0.92	4.96667	22	2	0
0	0	0	0	9	1	9	0	1	安远	1	孙添坤	7	154	45.9	2	1.06	1.5	1.06	2.83333	26	4	0
0	0	0	0	5	1	9	0	1	安远	1	魏庭英	4	155	52.9	1	0.69	1.44	1.34	3.7	23	3	1
0	0	0	0	8	2	8	0	1	安远	1	杜晓霞	6	155.251	52.1685	1	0.06	-1.37	-1.91	12.7	24	6	1
0	0	0	1	5	2	8	0	1	安远	1	魏桂坤	5	155.251	52.1685	3	-0.33	-0.88	-0.96	10.9333	23	8	1
0	1	0	0	8	3	8	0	1	安远	1	唐永凤	5	150	40	2	-1.43	-2.14	-1.8	8.53333	31	10	1
0	0	0	0	5	4	5	0	1	安远	1	魏圣清	6	147.5	45.8	2	-0.51	1	1.78	5.73333	37	1	0
0	0	0	0	5	3	5	0	1	安远	1	钟清娇	5	150	45.7	2	-0.33	-0.91	-0.96	9.73333	29	9	1
0	0	0	0	5	4	8	0	1	安远	1	陈春莲	3	150	48.2	1	-1.06	-1.66	-1.25	5.26667	21	2	0
0	0	0	0	9	1	9	0	1	安远	1	郭香泽	7	159	56.4	1	1.7	1.3	0.26	2.9	21	4	1
0	0	0	1	9	2	9	0	1	安远	1	龚东娣	7	155.251	52.1685	1	1.59	0.43	-0.34	12.8667	25	6	0
0	0	0	0	1	3	8	0	1	安远	1	魏朝凤	5	150	43.1	3	-0.54	-1.63	-1.78	8.93333	39	10	1
0	0	0	0	8	1	8	0	1	安远	1	魏海清	6	152	50	2	0.32	-1.21	-1.99	4.26667	24	3	1
0	0	0	0	8	3	8	0	1	安远	1	汤艳	7	164	59.3	1	0.68	0.87	0.73	10.2667	18	9	1
0	0	0	0	8	3	8	0	1	安远	1	魏常香	5	143	37.6	1	-0.23	-1.01	-1.13	7.96667	22	11	0
0	0	0	0	5	1	8	0	1	安远	1	魏瑞英	4	150	54	2	0.22	0.99	1.15	4.36667	31	3	1
0	0	0	0	12	3	12	0	1	安远	1	郭玉梅	5	157.5	51.3	1	0.01	0.32	0.49	7.56667	23	11	0
0	0	0	0	5	4	8	0	1	安远	1	杨火娣	5	157	52.6	1	2.25	2.02	1.21	7.06667	23	12	1
0	0	0	0	8	2	7	0	1	安远	1	郭红霞	5	145.5	43.4	1	-1.34	-0.94	-0.38	11.6667	23	7	1
0	0	0	0	8	2	7	0	1	安远	1	郭海燕	3	160	58	1	-1.26	-1.56	-1.27	11.5	20	7	1
0	0	0	0	11	2	11	0	1	安远	1	李晓珍	5	151	46.8	1	-1.31	-1.05	-0.5	10.7333	26	8	1
0	0	0	0	8	2	11	0	1	安远	1	黎满妹	4	147.5	48.6	2	-0.97	-0.44	0	13.1333	28	6	1
0	0	0	0	8	3	8	0	1	安远	1	郭玉凤	3	156	39.7	1	-1.33	-0.64	0.23	8	23	11	1
0	0	0	0	12	3	12	0	1	安远	1	郭雪梅	7	149	60.2	2	-0.76	-0.36	0.06	9.66667	31	9	0
0	0	0	0	5	3	8	0	1	安远	1	唐福萍	3	155.251	52.1685	1	-0.9	-1.1	-0.79	9.16667	22	10	1
0	0	0	0	0	3	5	0	1	安远	1	尧招娣	6	154	40.3	1	-0.26	0.46	0.78	10.4	22	9	1
0	0	0	0	5	4	8	0	1	安远	1	陈月华	4	149	54.9	2	4.42	1.91	-0.1	6.63333	33	12	1
0	1	0	0	5	3	5	0	1	安远	1	郭观娇	7	151	43.2	1	-1.83	-2.56	-1.88	7.43333	21	11	0
0	0	0	0	5	1	8	0	1	安远	1	赖小玲	9	154	56.8	1	0.39	1.53	1.71	2.8	20	4	0
0	1	1	0	1	2	5	0	1	安远	1	叶秋香	6	143	38.3	1	0.17	-2.37	-4.19	1	23	6	1
0	0	1	0	4	2	8	0	1	安远	1	赖清娣	6	156	50	1	0.55	-1.33	-2.89	1.36667	23	6	1
0	0	0	0	5	2	3	0	1	安远	1	赖有福	6	151.9	51.2	1	0.88	1.16	0.52	0.933333	23	6	0
0	0	0	0	5	4	8	0	1	安远	1	陈远妹	5	158	47.3	1	2	2.91	2.38	6.2	21	1	1
0	0	0	0	1	1	8	0	1	安远	1	赖云秀	6	157	53.5	1	2.39	1.22	-0.7	1.96667	26	5	1
0	0	0	0	5	2	5	0	1	安远	1	曾冰秀	9	152	52.8	1	0.26	-0.51	-0.83	11.1333	20	8	1
0	0	0	0	5	4	8	0	1	安远	1	钟长招	5	152.5	50.7	3	2.33	0.17	-1.45	4.96667	25	2	0
0	0	1	0	12	2	11	0	1	安远	1	范红娣	7	151	47.9	1	0.3	-1.07	-2.14	1.13333	23	6	1
0	0	0	0	4	4	8	0	1	安远	1	曾有香	12	153.5	47.5	1	0.19	-1	-1.43	6.06667	22	1	1
0	0	0	0	2	3	8	0	1	安远	1	陈有娣	6	153	47.4	1	0.38	0.46	0.41	9.26667	22	10	1
0	0	0	0	0	4	5	0	1	安远	1	钟带发	4	144	42.6	2	0.89	-0.54	-1.28	7.03333	22	12	1
0	0	0	1	5	3	8	0	1	安远	1	赖才秀	7	155.251	52.1685	2	-0.86	-0.63	-0.18	9.1	26	10	1
0	0	0	1	0	2	8	0	1	安远	1	肖石壁	12	155.251	52.1685	2	1.78	0.34	-0.57	11.2	29	8	0
0	0	0	1	3	3	5	0	1	安远	1	廖美莲	10	155.251	52.1685	1	-1.42	-0.71	0.1	9.36667	23	10	0
0	0	0	1	5	2	8	0	0	安远	1	廖海萍	8	155.251	52.1685	1	-0.73	-0.58	-0.28	10.5667	20	8	0
0	0	0	1	1	3	8	0	1	安远	1	赖善招	5	155.251	52.1685	1	-1.68	-1.81	-1.21	10.0333	22	9	0
0	0	0	0	3	3	8	0	1	安远	1	叶金凤	5	148	51.1	1	-1.07	-0.51	0.2	7.93333	26	11	1
1	0	0	1	3	2	5	0	0	安远	1	钟玉	9	155.251	52.1685	3	-2.65	-1.56	-0.31	13.1	22	6	1
0	0	0	0	8	3	11	0	1	安远	1	钟华英	4	161	70.7	2	0.58	0.62	0.47	10.1333	26	9	1
0	0	0	0	4	1	5	0	1	安远	1	陈土香	6	150.5	74.4	2	0.58	0.52	0.18	2.83333	30	4	0
0	0	0	0	5	1	11	0	1	安远	1	钟樟树	6	156	54.5	1	-0.78	-1.13	-0.63	1.73333	21	5	0
0	0	0	0	6.46897	4	5	0	1	安远	1	陈水香	9	152	44.1	4	-1.07	0.76	1.91	5.56667	29	1	1
0	0	0	0	8	4	8	0	1	安远	1	陈美芳	5	155	51.2	1	1.08	0.45	-0.08	6.6	23	12	0
0	0	0	0	5	4	8	0	1	安远	1	刘金花	7	151	46.1	1	0.09	-0.71	-0.95	6.26667	22	1	1
0	0	0	0	15	4	15	0	1	安远	1	赖胜英	4	150	49.9	2	0.81	1.55	1.55	6.73333	29	12	0
0	0	0	1	8	3	11	0	1	安远	1	陈三凤	9	155.251	52.1685	2	-1.02	-0.1	0.61	9.86667	24	9	1
0	0	0	0	5	1	11	0	1	安远	1	叶梅芳	6	146.2	46.1	2	-0.09	0.39	0.61	3.53333	26	3	1
0	0	0	0	8	4	8	0	1	安远	1	张春梅	5	152.7	46.1	1	-1.23	-0.87	-0.12	6.96667	25	12	1
0	0	0	0	0	4	8	0	1	安远	1	陈永嫡	9	155.251	56.9	1	-0.28	-0.46	-0.34	5.46667	24	1	1
0	0	0	0	9	2	9	0	1	安远	1	陈红延	3	155	55.2	1	-0.71	-0.18	0.58	0.933333	27	6	0
0	0	0	0	12	4	12	0	1	安远	1	薛喜英	5	158	48.4	1	-0.17	0.75	1.19	6.56667	22	12	1
0	0	0	0	0	4	3	0	1	安远	1	蒙成香	3	156	44.6	1	-1.03	-0.84	-0.19	5.83333	21	1	0
0	0	0	0	8	1	8	0	1	安远	1	曾招子	8	149.2	51.3	1	-0.26	-0.33	-0.12	1.53333	22	5	0
0	0	0	0	5	3	8	0	1	安远	1	叶石秀	6	150	45.3	1	0.13	-1.05	-1.44	8.2	22	11	1
0	0	0	0	0	2	8	0	1	安远	1	黄二凤	4	158.7	59.2	2	-0.47	-0.91	-0.94	12.5	24	7	1
0	0	0	0	0	3	5	0	1	安远	1	廖金娣	11	148	52.1	2	-1.17	-1.75	-1.43	8.1	23	11	1
0	0	0	0	0	2	8	0	1	安远	1	朱水英	4	157	49.1	2	1.12	0.31	-0.2	12.6667	29	6	1
0	0	0	0	0	1	6	0	1	安远	1	曾大秀	4	152	53	2	1.23	0.96	0.07	2.06667	25	5	1
0	0	0	0	8	4	8	0	1	安远	1	尧玉娇	6	158	53	2	0.87	0.93	0.66	5.66667	25	1	0
0	0	0	0	0	3	8	0	1	安远	1	叶莲珍	6	153	43.2	2	0.52	1.29	1.37	9.03333	25	10	1
0	0	0	0	5	3	8	0	1	安远	1	朱晓萍	7	154.8	39.5	1	0.78	0.46	0.15	8.6	22	10	1
0	0	0	0	5	2	8	0	1	安远	1	蔡六秀	6	150.8	47.4	1	-0.63	0.46	0.96	12.8333	22	6	1
0	0	0	0	2	4	8	0	1	安远	1	赖香	5	151	59	1	-0.67	-0.87	-0.54	5.33333	23	2	0
0	0	0	0	0	4	8	0	1	安远	1	曾张树	4	150	64.9	2	1.26	0.59	-0.06	5.73333	24	1	0
0	0	0	0	5	2	8	0	1	安远	1	郑捡香	5	154	40.7	1	1.54	0.86	-0.53	1.36667	23	6	0
0	0	0	1	8	3	8	0	1	安远	1	翟英	9	155.251	52.1685	2	0.18	0.91	1.12	10.2	27	9	0
0	0	0	0	0	3	3	0	1	安远	1	叶林英	4	155	54.4	2	0.38	0.56	0.53	9.26667	29	10	1
0	0	0	0	8	4	11	0	1	安远	1	曾菊芳	5	155	50.5	1	1.15	0.87	0.39	6.03333	22	1	1
1	0	0	0	0	1	0	0	1	安远	1	曾彩杰	4	159	55.3	2	-2.96	-0.24	3.27	2.9	29	4	1
0	0	0	0	5	4	8	0	1	安远	1	叶惠莲	6	156.4	47	1	0.24	0.66	0.77	6.86667	23	12	0
0	0	0	0	8	3	8	0	1	安远	1	曾丽芳	3	155	53	1	-0.2	1.11	1.64	8.36667	22	11	1
0	0	0	0	0	4	5	0	1	安远	1	张子志	4	148	36.3	1	-1.05	-0.42	0.39	4.7	23	2	1
0	0	0	1	8	4	8	0	1	安远	1	孙华英	8	155.251	52.1685	1	-0.77	-0.96	-0.58	6.1	21	1	0
0	0	0	1	0	3	5	0	1	安远	1	刘承凤	3	155.251	52.1685	1	-1.22	0.48	1.49	9.76667	29	9	0
0	0	0	1	8	3	8	0	0	安远	1	廖美香	8	155.251	52.1685	1	-0.7	-0.23	0.21	9.6	25	9	1
0	0	0	0	8	3	7	1	1	安远	1	兰美坤	5	158	47.5	1	0.38	0.29	0.2	7.66667	21	11	0
0	0	0	0	8	1	8	0	1	安远	1	钟庆红	5	160	68.2	1	0.25	-1.12	-1.78	4.33333	21	3	1
0	0	0	0	5	3	5	0	1	安远	1	刘金凤	4	155	60.2	2	-0.18	1.91	2.61	7.9	30	11	1
0	0	0	0	2	1	6	0	1	安远	1	叶玉玲	4	153	50	2	1.29	1.45	0.85	3.4	25	4	1
0	0	0	1	5	4	5	0	1	安远	1	刘运英	6	155.251	52.1685	1	-0.25	-0.56	-0.48	6.63333	29	12	0
0	0	0	0	5	4	8	0	1	安远	1	钟贱凤	5	155	53.1	2	-0.04	-0.5	-0.56	6.06667	27	1	1
0	0	0	0	3	2	8	0	1	安远	1	谢桂秀	3	151.5	48.8	1	-1.15	0.66	1.59	12.1333	21	7	0
0	0	0	0	5	3	8	0	1	安远	1	朱小霞	6	161	50.1	1	1.11	1.41	1.16	7.73333	20	11	1
0	0	0	0	8	4	8	0	1	安远	1	黄丰秀	6	152.5	37.8	1	-0.72	-0.67	-0.25	5.13333	24	2	1
0	0	0	0	7	4	7	0	1	安远	1	黄晔	5	146	40.1	1	-1.63	0.06	1.44	6.66667	22	12	1
0	0	0	0	8	3	8	0	1	安远	1	李莲娣	4	147	43.8	2	-1.27	0.92	2.11	9.03333	29	10	1
0	0	0	0	5	4	5	0	1	安远	1	梅位坤	5	156	51.3	3	0.94	2.06	2.06	6.96667	26	12	1
0	0	0	0	8	3	8	0	1	安远	1	梅五娣	4	154	49.4	1	-1.99	-0.79	0.43	9.66667	23	9	0
0	0	0	0	4	2	4	0	1	安远	1	郭冬娇	4	140	42.9	2	-0.91	1.13	1.97	12.5333	27	7	1
0	0	0	0	4	2	4	0	1	安远	1	郭冬娇	4	140	52.6	2	-0.91	0.52	1.21	12.5333	27	7	1
0	0	0	0	5	4	8	0	1	安远	1	刘贵英	5	151	46.8	1	-1.97	-0.28	1.36	5.83333	21	1	1
0	0	1	1	5	3	8	0	1	安远	1	陈乐娣	3	155.251	52.1685	1	5.67	0.43	-2.56	8.36667	27	11	1
1	0	0	0	5	3	8	0	1	安远	1	唐红梅	4	149	50	2	-2.32	0.42	2.2	10.1667	30	9	1
0	0	0	1	8	2	11	0	1	安远	1	吕云花	5	155.251	52.1685	1	-1.29	-0.21	0.59	10.7333	24	8	0
0	0	0	0	7	2	8	1	1	安远	1	李梅	5	150.5	53	2	-1.83	-0.97	-0.08	11.9	34	7	0
0	0	0	1	7	3	8	0	1	安远	1	龚成娣	10	155.251	52.1685	1	0.77	1.5	1.55	9.13333	20	10	0
0	0	0	1	8	3	8	0	1	安远	1	卢仙凤	6	155.251	52.1685	2	-1.03	0.83	1.83	9	24	10	1
1	0	0	0	1	3	9	1	1	从江	2	滚努台	8	153	49.3	1	-2.04	-1.95	-0.93	8.16667	19	11	0
0	0	0	0	0	4	8	1	1	从江	2	梁红妓	10	162	48.4	2	-0.36	-1.06	-1.08	6.83333	28	1	1
0	0	0	0	2	2	9	1	1	从江	2	梁爱琴	5	155	48.6	1	1.74	1.19	-0.23	1.53333	29	6	0
0	0	0	0	9	3	9	1	1	从江	2	梁翠红	7	156	45.3	1	-0.26	-1.19	-1.42	10.4	22	9	1
0	0	0	0	4	1	4	1	1	从江	2	滚老奶	8	150	44.3	1	-0.29	-0.89	-0.99	3.3	24	4	1
0	0	1	0	6	1	6	1	1	从江	2	石村桃	3	149	44	1	1.11	-0.9	-2.21	3.96667	20	4	0
0	0	0	0	0	3	4	1	1	从江	2	杨梦伍	6	153	53.2	2	-1.44	-0.47	0.35	11	32	9	1
0	0	0	0	7	1	3	1	1	从江	2	石连芳	7	152	51.2	2	-0.87	-1.78	-1.62	2.8	27	5	1
0	1	0	0	9	3	9	1	1	从江	2	石板？	6	150	36.9	1	-1.58	-2.24	-1.84	9.66667	23	10	0
0	0	0	0	9	1	9	1	1	从江	2	石苏云	5	150	38.2	1	0.3	-0.86	-1.62	2.4	22	5	1
1	0	0	0	2	3	9	1	1	从江	2	石红涛	9	158	51.7	2	-2.01	-1.7	-0.72	8.76667	26	11	1
0	1	1	0	5	4	8	1	1	从江	2	好亮	4	145	50.2	2	-1.32	-2.52	-2.39	7.6	26	12	1
0	0	0	0	6	3	9	1	1	从江	2	潘秀英	4	147	47.9	1	-0.6	-0.97	-0.81	8.23333	25	11	0
1	1	0	0	4	3	8	1	1	从江	2	杨昆梦	7	156	50.8	1	-3.41	-3.45	-1.97	8.86667	22	11	1
1	1	0	0	1	3	5	1	1	从江	2	潘美银	8	141	39.6	1	-4.12	-3.47	-1.27	8.93333	27	11	1
0	0	0	0	0	1	9	1	1	从江	2	梁婢吉	6	154	55.6	1	0.56	-0.51	-1.3	2.3	28	5	0
0	0	0	0	6	1	9	1	1	从江	2	梁汉情	5	159	54.3	1	-0.43	-0.01	0.39	4.06667	25	4	1
0	1	1	0	2	4	6	1	1	从江	2	陆井兰	7	161.5	60.5	1	-0.12	-2.37	-3.14	7.16667	28	12	1
0	1	0	0	6	4	12	1	1	从江	2	梁香支	5	150	44	2	-1.6	-2.12	-1.49	7.4	28	12	0
0	0	1	0	6	1	9	1	1	从江	2	梁通美	8	146	41.4	2	0.21	-1.56	-2.3	4.8	30	3	0
0	0	1	0	2	4	9	1	1	从江	2	梁花妹	6	158	54	3	-0.14	-1.84	-2.35	7.2	30	12	1
0	0	1	0	0	3	5	1	1	从江	2	陆文玉	6	145	48.5	2	1.77	-1.07	-2.5	9.9	26	10	1
0	0	0	0	4	2	6	1	1	从江	2	罗亮花	3	156	51.7	1	-1.94	-1.16	-0.21	11.2667	21	8	0
0	0	0	0	2	3	5	1	1	从江	2	罗家依	9	143	38	3	-0.12	-1.13	-1.42	10.1333	30	10	1
0	0	0	0	8	3	9	1	1	从江	2	罗永娇	7	150	42	1	-0.87	-1.27	-1.12	10.7333	21	9	1
0	1	1	0	0	3	3	1	1	从江	2	潘白来	4	150	42.5	2	-1.46	-2.59	-2.41	9.43333	28	10	0
0	0	0	0	2	2	9	1	1	从江	2	潘金花	6	151	51.5	2	2.12	1.27	-0.43	1.83333	26	6	1
0	1	0	0	2	4	5	1	1	从江	2	梁婢娥	6	140.5	39.2	1	-1.26	-2.08	-1.68	6.16667	24	1	0
0	1	0	0	0	3	6	1	1	从江	2	梁英花	6	155	43.3	1	-1.82	-2.51	-1.99	8.43333	20	11	1
1	1	0	0	0	4	0	1	1	从江	2	毛氏花	4	151	47.1	1	-2.56	-2.78	-1.44	7.2	28	12	0
0	1	1	0	6	2	8	1	1	从江	2	梁婢莲	4	157	55.4	1	-1.64	-3	-3.04	11.4	22	8	1
0	1	1	0	0	4	9	1	1	从江	2	梁培玉	5	144	42.5	1	-0.83	-3.17	-3.73	5.56667	23	2	1
0	1	1	0	1	4	9	1	1	从江	2	甫金丝	4	143.5	42	2	-0.29	-2.07	-2.57	6.73333	25	1	1
0	0	0	0	6	4	5	1	1	从江	2	石白素	7	142	41.1	1	-1.31	-1.18	-0.46	6.2	23	1	1
1	1	0	0	0	4	6	1	1	从江	2	孟美义	6	153	57.6	2	-2.02	-2.46	-1.39	5.66667	41	2	0
0	0	0	0	3	4	6	1	1	从江	2	罗家英	3	150	48.2	1	0.89	-0.42	-1.12	7.03333	24	1	1
0	0	0	0	1	4	1	1	1	从江	2	奶杨莲	5	154.5	49.8	2	-0.77	-1.31	-1.14	8.16667	33	12	0
0	0	1	0	6	2	9	1	1	从江	2	杨培亮	6	163	50.4	1	0.66	-1.67	-2.7	11.5	23	8	1
0	0	0	0	4	4	4	1	1	从江	2	杨红云	5	152	43.1	1	-0.26	-0.56	-0.48	8.1	23	12	1
0	0	0	0	9	4	6	1	1	从江	2	杨红梅	6	151	55.2	1	-1.63	-0.96	0.11	7.1	29	1	0
0	0	0	0	3	3	9	1	1	从江	2	杨德红	5	145	50.9	1	0.17	-0.14	-0.23	8.86667	22	11	1
0	0	0	1	8	2	9	1	1	从江	2	杨秀琴	5	155.251	52.1685	1	0.26	-0.77	-1.2	11.8667	22	8	1
0	0	0	0	6	2	15	1	1	从江	2	蒙玉芝	6	155	43.4	1	-1.22	-1.97	-1.58	0.933333	28	7	0
0	0	0	1	2	3	5	1	1	从江	2	杨百香	7	155.251	52.1685	2	-0.86	-1.45	-1.26	8.33333	31	11	1
0	1	0	0	9	1	9	1	1	从江	2	石依莲	6	161	51.8	1	-1.49	-2.33	-1.87	4.4	20	3	1
0	0	0	0	9	2	12	1	1	从江	2	石琳凤	8	150.2	49.3	1	-0.86	0.08	1.31	1	26	7	1
1	1	0	0	1	2	4	1	1	从江	2	石白花	4	145.5	42.6	2	-4.87	-4.05	-1.99	13.0667	31	7	1
0	1	0	1	9	2	9	1	1	从江	2	唐翠英	10	155.251	52.1685	1	-1.67	-2.01	-1.6	11.4667	24	8	1
0	0	0	1	3	2	9	1	1	从江	2	潘秋月	6	155.251	52.1685	2	1.05	-0.39	-1.12	11.9667	27	8	1
0	0	0	0	3	2	9	1	1	从江	2	潘永秋	4.78781	148.2	46.4	2	3.41	2.96	0.26	0.933333	27	7	1
0	0	0	0	3	2	11	1	1	从江	2	潘永芝	5	145	42.2	2	-0.17	0.51	1	2	25	6	1
0	0	0	0	3	2	11	1	1	从江	2	石店菊	4	145	52	2	0.11	0.17	0.18	1.83333	29	6	1
0	0	0	0	5	1	8	1	1	从江	2	潘雪彩	3	143	50.6	1	-1.8	-0.53	1.43	2.76667	25	5	1
1	0	0	0	4	1	6	1	1	从江	2	林葵滦	7	160	47.3	1	-2.88	-1.91	0.62	4.13333	22	4	0
0	0	0	0	1	3	4	1	1	从江	2	石恒珠	8	142	40	2	-0.94	-0.92	-0.49	8.46667	33	11	0
0	0	0	0	0	1	4	1	1	从江	2	滚老菲	5	144	54.1	1	5.99	1.98	-1.24	4.03333	21	4	0
0	0	0	0	8	1	8	1	1	从江	2	余老窝	4	162	44	1	2.08	0.06	-1.61	3.96667	25	4	1
0	1	0	1	0	4	0	1	0	从江	2	贾老本	4	155.251	52.1685	1	-1.79	-2.55	-1.99	6.9	39	1	1
0	0	0	0	7	4	8	1	1	从江	2	潘艳凉	3	155	49.3	1	2.29	0.21	-1.23	6.13333	19	2	0
0	0	0	0	3	3	6	1	1	从江	2	石化英	7	149	47.2	1	-1.74	-1.16	-0.33	10.7333	20	9	1
0	0	0	0	1	2	6	1	1	从江	2	吴婉如	4	160	42.3	2	-1.61	-0.07	0.94	12.3	29	8	0
0	0	0	0	6	1	9	1	1	从江	2	石翠兰	5	146	50.1	1	0.45	0.43	0.21	3.56667	21	4	0
0	0	0	0	0	3	3	1	1	从江	2	吴茶花	3	149	56.3	2	-1.25	-1.94	-1.77	10.6333	27	9	1
1	0	0	0	2	3	8	1	1	从江	2	石贵烟	5	151	52.8	1	-2.09	-0.9	0.3	10.5667	22	9	1
0	0	0	0	8	2	8	1	1	从江	2	吴英花	4	144	44.6	1	-0.72	-0.3	0.04	12.0333	25	8	0
0	0	0	0	9	2	9	1	1	从江	2	吴老发	6	152	51	1	1.83	3.5	2.48	0.7	22	7	0
0	0	0	0	8	3	4	1	1	从江	2	石信娘	7	138.5	44.2	2	-0.51	-1.08	-1.11	10.8667	28	9	1
0	0	0	0	6	3	9	1	1	从江	2	万美琳	6	138.1	34.9	1	-0.57	-0.69	-0.51	9.7	22	10	0
0	0	0	0	1	1	6	1	1	从江	2	贾妹	3	149.1	57.3	1	-1.18	0.51	1.92	3.23333	23	5	1
0	1	0	0	0	4	6	1	1	从江	2	石仙芝	5	144	39.8	1	-1.31	-2.23	-1.99	7.96667	25	12	1
0	0	0	0	4	3	5	1	1	从江	2	潘五妹	4	146	39.6	2	0.08	-0.87	-1.18	9.16667	27	11	1
0	0	0	0	6	4	11	1	1	从江	2	石仙花	4	148.1	40.1	2	1.71	-0.46	-1.76	6.53333	32	1	1
1	1	1	1	5	3	6	1	1	从江	2	石梅香	6	155.251	52.1685	1	-2.94	-3.35	-2.27	10.8333	20	9	0
0	0	0	0	2	4	6	1	1	从江	2	石培牙	13	145	48.6	1	1	0.58	0.1	5.5	27	2	0
0	0	0	0	1	4	6	1	1	从江	2	石美号	5	159	58.6	1	0.95	-0.35	-1.14	5.56667	22	2	0
1	1	1	0	2	4	3	1	1	从江	2	奶茉参	7	143	41.2	2	-2.21	-3.08	-2.41	7.56667	32	12	1
0	0	1	0	1	3	6	1	1	从江	2	石玉史	4	153	46.2	1	0.03	-1.52	-2.06	9.86667	21	10	1
0	0	1	0	8	1	9	1	1	从江	2	石引香	6	156	49.9	1	1.22	-1.14	-2.76	3.3	21	4	0
0	1	1	0	3	2	5	1	1	从江	2	石秀芝	5	146	44.3	1	-0.89	-2.3	-2.56	11.5667	22	8	0
0	0	0	0	0	4	7	1	1	从江	2	石培秀	8	142	43.5	1	-0.86	-1.72	-1.61	7.6	26	12	1
0	1	1	0	0	2	9	1	1	从江	2	石培问	4	144	40	2	-1.65	-3.13	-3.23	11.4333	31	8	1
0	0	0	0	6	1	9	1	1	从江	2	石婢昆	6	153	57.7	2	0.05	0.16	0.24	5	21	3	0
0	0	0	0	3	1	6	1	1	从江	2	奶松祥	6	156	48.3	2	0.34	0.07	-0.23	3	27	5	1
0	1	1	0	0	4	7	1	1	从江	2	石婢田	6	151	48.1	2	-1.4	-2.43	-2.19	7.73333	28	12	1
0	0	0	0	1	1	3	1	1	从江	2	奶红孟	4	144	40.4	2	-1.37	-0.25	0.89	5.06667	31	3	1
0	0	0	0	1	3	6	1	1	从江	2	石荣亮	5	152	47.5	1	-1.9	-1.37	-0.45	10.2	23	10	1
0	0	0	0	1	4	5	1	1	从江	2	奶石情红	8	147	42.6	1	-0.39	-0.41	-0.19	7.53333	26	12	0
0	0	0	0	3	2	7	1	1	从江	2	石培同	4	149	47.5	1	0.87	-0.54	-1.21	13.1667	22	7	1
1	0	0	0	0	4	5	1	1	从江	2	石银花	6	140	42.5	2	-4.01	-1.12	2.35	6.06667	33	2	1
1	0	0	0	1	4	7	1	1	从江	2	石凤娇	5	143	44.3	2	-2.91	-1.15	1.15	5.83333	28	2	1
0	0	0	1	0	2	6	1	1	从江	2	石培客	8	155.251	52.1685	1	-1.76	-0.61	0.31	13.1	23	7	0
0	1	1	0	0	4	5	1	1	从江	2	奶贵田	4	150	46.7	2	-1.02	-2.21	-2.18	7.5	29	12	1
0	0	1	0	5	4	9	1	1	从江	2	石龙美	7	158	53.2	1	0.53	-1.71	-2.79	5.33333	21	2	1
0	0	0	0	3	2	6	1	1	从江	2	杨青凤	8	145	41.3	1	-0.63	1.28	2.72	1.4	26	6	1
0	0	0	1	0	2	9	1	1	从江	2	石培研	6	155.251	52.1685	1	1.98	2.44	1.23	1.4	33	6	0
0	0	0	0	0	4	6	1	1	从江	2	石红芝	4	155.5	48.7	1	1.42	0.85	0.26	8.3	21	12	1
0	0	0	0	0	4	6	1	1	从江	2	陆佳桃	6	149	43.3	1	0.57	-1.07	-1.81	6.7	24	1	0
0	0	0	0	3	4	6	1	1	从江	2	石春艳	6	155	51.1	1	-0.49	-0.78	-0.58	7.03333	21	1	1
0	0	0	0	12	4	16	1	1	从江	2	石红云	3	155	43.6	1	-0.59	-1.18	-1.06	6.5	21	1	1
1	1	0	0	2	3	9	1	1	从江	2	杨婢娘	3	150	41.8	1	-2.42	-2.19	-1.04	8.7	23	11	1
1	1	1	1	0	3	9	1	1	从江	2	石婢宽	4	155.251	52.1685	2	-3.65	-4.79	-4.17	10.2	33	10	1
0	0	0	0	1	2	4	1	1	从江	2	杨桂英	6	150	56.6	1	-1.76	-0.91	-0.09	12.6333	28	7	0
0	1	1	0	1	4	9	1	1	从江	2	吴德凤	6	148	36.2	1	-1.7	-3.65	-3.61	7.56667	21	12	0
0	0	0	0	3	2	7	1	1	从江	2	韦仁群	4	147.5	45.7	2	1.3	0.57	0.02	11.5	36	8	1
0	0	1	0	1	3	5	1	1	从江	2	吴继花	7	156	50.9	1	-0.24	-1.8	-2.26	9.46667	22	10	0
0	0	0	0	2	1	5	1	1	从江	2	杨婢团	7	145	44.3	2	-0.06	-0.73	-0.96	4.16667	33	4	1
0	0	0	0	6	1	9	1	1	从江	2	吴婢妹	3	146	49.7	1	-1.67	0.13	2.17	2.66667	20	5	1
0	0	0	0	3	3	5	1	1	从江	2	吴婢芬	6	153	50.3	2	-1.29	-0.96	-0.36	9.9	25	10	0
0	0	0	0	4	1	4	1	1	从江	2	吴连英	6	145	43.6	1	-0.05	0.07	0.14	3.3	21	5	1
0	0	0	0	7	2	7	1	1	从江	2	吴向花	3	153	46.2	1	-0.04	-0.92	-1.3	1.63333	21	6	1
0	1	1	0	12	3	8	1	1	从江	2	吴慧蓉	6	150.2	45.7	1	-1.47	-2.66	-2.66	11.0667	23	9	1
0	0	0	0	6	4	8	1	1	从江	2	吴凤英	4	145.5	45.5	2	1.83	0.41	-0.65	6.16667	30	2	0
0	0	0	0	1	2	7	1	1	从江	2	潘婢根	5	148	43.4	1	-0.7	-1.58	-1.71	12.1	23	8	1
0	1	1	0	5	2	6	1	1	从江	2	吴婢能	5	149	44.5	1	-0.9	-2.36	-2.67	12.4333	20	8	0
1	0	0	0	3	3	5	1	1	从江	2	石婢初	3	150	41	1	-2.9	-1.61	0.03	10.7333	34	9	0
0	0	0	0	6	1	7	1	1	从江	2	吴婢爱	8	148	49.6	1	-0.24	-0.12	0.07	3.06667	22	5	1
1	0	0	1	5	1	9	1	1	从江	2	石婢看	5	155.251	52.1685	1	-2.86	-1.03	1.81	3.63333	22	4	1
0	0	0	0	6	3	6	1	1	从江	2	吴秀英	7	159	47.8	1	-1.18	1.07	2.15	11.3333	22	9	0
0	0	0	0	2	3	7	1	1	从江	2	杨北梅	6	148	43.2	1	-0.53	-0.8	-0.65	9.3	20	11	1
1	0	0	0	1	1	2	1	1	从江	2	吴婢三	5	148	54.1	1	-2.01	0.3	2.31	4.73333	31	3	0
0	0	0	0	4	4	6	1	1	从江	2	吴婢良	4	148	41.5	1	0.83	0.1	-0.36	7.96667	25	12	0
0	0	1	0	3	4	6	1	1	从江	2	吴婢倩	5	145	57	2	4.34	-1.44	-4.64	6.33333	23	2	0
0	0	0	0	1	4	6	1	1	从江	2	吴婢团	7	152	47.8	2	-0.38	-0.85	-0.77	7.56667	34	12	1
0	0	0	0	3	2	5	1	1	从江	2	吴老良	6	154	55.5	2	0.38	0.95	0.94	1.6	25	6	0
0	0	0	0	8	3	8	1	1	德江	3	张羽英	3	156	44.7	1	-0.28	0.02	0.24	10.2	23	9	1
0	0	0	0	3	2	6	1	1	德江	3	邹恩芳	3	166	52.7	1	0.38	-0.02	-0.27	12.5	23	6	0
1	0	0	0	2	3	3	1	1	德江	3	刘朝花	4	154	51	2	-2.5	-0.15	1.66	9.66667	25	9	1
0	0	0	0	6	3	6	1	1	德江	3	吴海燕	6	152	45.6	2	-0.86	-1.67	-1.61	9.1	19	10	1
1	0	0	0	9	3	12	0	0	德江	3	陈敏	3	148	41.2	1	-2.5	-1.47	-0.06	9.66667	21	9	1
0	0	0	0	8	4	8	1	1	德江	3	杨海芬	3	156	52.4	1	-1.32	-0.32	0.69	6.93333	21	12	0
0	0	1	0	9	2	9	1	1	德江	3	熊平芬	3	154	51.7	1	2.69	0.8	-2.07	1.26667	25	6	1
0	0	0	0	9	4	9	1	1	德江	3	禾朝珍	4	154	52.8	1	0.38	1.34	1.49	4.7	23	2	1
0	0	0	0	6	3	9	1	1	德江	3	赵跃	6	159	57	2	0.73	0.8	0.65	9.93333	24	9	0
0	0	0	1	0	3	9	1	1	德江	3	杨昌芬	6	155.251	52.1685	1	-1.29	-1.79	-1.44	9.06667	31	10	1
0	0	0	0	0	2	4	1	1	德江	3	冯胜翠	6	148	50	3	0.52	-0.37	-0.8	10.5667	29	8	1
0	1	0	0	8	2	7	1	1	德江	3	卢芬	2	158	47.2	1	-1.76	-2.03	-1.58	12.6333	20	6	0
0	0	0	0	9	3	12	1	1	德江	3	徐天静	3	154	38.2	1	-0.94	-0.45	0.15	8.46667	22	10	1
1	0	0	0	6	1	9	1	1	德江	3	杨安芬	4	159	61	2	-2.33	0.85	4.21	2.26667	28	5	1
0	0	0	0	9	1	9	1	1	德江	3	龚芬	3	153	48.7	2	-0.67	0.38	1.23	3.3	24	4	0
0	0	0	0	9	1	12	1	1	德江	3	周厚珍	6	155	58.5	1	0.05	1.31	1.73	3.96667	26	3	0
1	1	0	0	9	2	9	1	1	德江	3	吴高珍	5	155.251	52.1685	3	-2.55	-2.69	-1.8	10.6333	28	8	1
0	0	0	0	9	2	11	1	1	德江	3	蔡万梅	3	153	45.9	1	-0.86	-0.6	-0.25	11.5667	21	7	1
1	0	0	0	9	3	12	1	1	德江	3	周文彩	4	148	53.7	2	-2.38	-1.42	-0.03	9.03333	28	10	1
0	0	0	0	12	4	12	1	1	德江	3	王佳霖	4	152	52.8	2	0.17	-0.08	-0.19	5.2	28	2	1
0	0	0	1	6.46897	3	12	1	1	德江	3	胡彩华	6	155.251	52.1685	1	-0.44	-0.53	-0.38	9.93333	25.2883	9	1
0	0	0	0	0	1	0	1	1	德江	3	简光芬	3	159	46.3	1	-1.16	0.21	1.4	4.26667	21	3	0
1	0	0	0	9	2	9	1	1	德江	3	周海霞	3	149	43.8	1	-2.73	-1.91	-0.58	11	21	8	1
1	0	0	0	6	3	9	1	1	德江	3	蒲亨萍	5	150	41.4	1	-2.59	-1.25	0.39	9.23333	23	10	0
0	0	0	0	6	4	9	1	0	德江	3	梁习芬	4	156	64.3	2	-0.69	-0.97	-0.68	6	32	1	1
1	0	0	0	6	2	9	1	1	德江	3	王安珍	5	155	50.6	1	-2.95	-1.43	0.15	12.4333	22	7	1
0	0	0	0	6	2	9	1	1	德江	3	杜桃芳	5	149	51.4	3	0.11	0.42	0.48	12.1667	24	7	1
0	0	0	0	6	1	9	1	1	德江	3	简光彩	5	153	48.8	2	-1.07	-1.56	-0.98	3.23333	25	4	0
0	0	0	0	6	2	12	1	1	德江	3	毛迎霞	4	165	59.3	2	-1.12	-0.48	0.04	12.9333	24	6	0
0	0	0	0	9	3	11	1	1	德江	3	张著霞	4	158	53.7	2	-0.92	-1.55	-1.44	10	32	9	1
0	0	0	0	0	2	1	1	1	德江	3	熊家燕	4	156	55.1	2	-0.17	1.06	1.5	12.5333	26	7	0
0	0	0	0	9	3	9	1	1	德江	3	袁才艳	5	154	51.5	1	0.56	2.47	2.8	7.53333	23	11	1
1	0	0	0	6	1	9	1	1	德江	3	郑国翠	3	153	41.7	1	-2.6	-1.93	0.18	3.83333	28	3	1
0	0	0	0	6	1	9	1	0	德江	3	杨胜霞	2	161	51.9	1	0.53	1.02	0.98	4.43333	25	3	0
0	0	0	0	6	1	8	1	1	德江	3	旷光玲	4	155	56.5	2	-0.77	-0.62	-0.14	4.4	24	3	1
0	0	0	0	6	1	6	1	1	德江	3	张玉芬	6	155	48.1	2	-1.7	0.48	2.29	3.9	25	3	1
0	0	0	0	9	4	12	1	1	德江	3	安琴	3	170	56	1	-0.91	0.07	0.91	5.66667	19	1	0
0	0	0	0	9	1	11	1	1	德江	3	尚远琴	4	158	60	2	1.92	0.81	-0.8	2.03333	30	5	0
0	0	0	0	6	4	9	1	0	德江	3	吴安平	2	159	52.6	1	-1.17	-1.2	-0.58	5.4	22	2	1
0	1	1	0	6	4	0	1	1	德江	3	邓珍霞	3	137	50.8	1	-1.28	-2.54	-2.41	5.53333	23	1	1
0	0	0	0	9	1	9	1	1	德江	3	陈小凤	4	157	48.5	2	0.11	0.37	0.45	1.93333	24	5	0
0	0	0	0	9	2	9	1	1	德江	3	王会	4	155	64.5	1	-1.06	0.1	0.82	11.1	20	8	1
0	0	0	0	4	2	6	1	1	德江	3	钱良艳	3	151	53.3	1	-0.91	-0.03	0.51	12.5333	21	7	1
0	0	0	0	0	3	9	1	0	德江	3	余桂英	3	159	46	1	-0.55	-1.62	-1.77	9.33333	23	10	1
0	0	0	0	5	2	9	1	1	德江	3	王开凤	5	150	46	3	0.48	-0.68	-1.2	11.4333	26	8	1
1	0	0	0	0	3	0	1	1	德江	3	张金秀	3	155.251	52.1685	1	-2.98	-1.63	0.34	7.7	32	11	1
0	0	0	0	8	3	6	1	1	德江	3	钱秀芳	7	155	50	1	-0.51	0.15	0.59	9.2	19	10	0
0	0	0	0	6	2	9	1	1	德江	3	冯胜容	4	155.251	52.1685	2	-1.1	-1.84	-1.83	12.9	21	6	0
1	1	1	0	6	2	6	1	1	德江	3	赵小玲	3	156	49.9	1	-2.7	-3.3	-2.61	11.0333	25.2883	8	1
1	0	0	0	11	3	11	1	1	德江	3	何长凤	5	163	57	1	-2.03	-0.88	0.35	9.6	23	9	1
1	0	0	0	0	3	4	1	1	德江	3	田小芬	4	140.2	48.2	2	-3.26	-1.28	1.05	7.8	32	11	1
0	0	0	0	0	3	6	1	1	德江	3	杨昌霞	4	141	49.5	2	0.28	-0.28	-0.51	8.53333	22	11	0
0	0	0	0	5	1	11	1	1.04376	德江	3	张红	7	152.5	46.6	1	1.33	0.02	-1.37	2.1	26	5	0
0	0	0	0	9	1	12	1	1	德江	3	王小梅	3	156.1	54.1	1	1.35	-0.2	-1.63	2.43333	26	5	0
0	0	0	0	4	4	2	1	1	德江	3	陈启芬	4	150	49.7	2	0.94	0.88	0.49	5.13333	35	2	1
0	0	0	0	6	2	12	1	1	德江	3	张传秀	4	147	57.3	2	-0.64	-1.11	-1.1	11.9667	34	7	1
0	0	0	0	6	2	9	1	1	德江	3	刘莱	3	152	50.9	1	-0.53	-0.02	0.29	11.6333	19	8	0
0	0	0	1	9	3	9	1	1	德江	3	吴小琴	4	155.251	52.1685	1	-1.5	-1.86	-1.44	10.2667	21	9	1
0	0	0	0	9	3	9	1	1	德江	3	何祖凤	4	157	50.8	1	-0.91	-0.65	-0.22	9.96667	25	9	0
1	0	0	0	5	3	5	1	1	德江	3	陈绢芬	4	156	49.5	1	-2.81	-1.45	0.18	10.5333	25	9	0
0	0	1	0	9	3	9	1	1	德江	3	何祖春	3	158	54.6	1	0.05	-1.7	-2.3	8.33333	19	11	1
1	1	0	0	9	3	12	1	1	德江	3	孙青霞	7	154	51.7	3	-4.91	-2.62	1.06	7.9	33	11	1
0	0	0	0	3	4	9	1	1	德江	3	徐李君	6	152	46.4	2	0.57	0.21	-0.03	6.83333	23	12	1
0	0	0	0	12	4	12	1	1	德江	3	张琴	3	145	45.2	1	-0.54	-1.61	-1.68	6.4	20	1	0
0	0	0	0	6	2	9	1	1	德江	3	陈敏	5	157	57.8	1	0.2	0.98	1.18	12.5667	20	7	0
1	1	0	0	9	3	12	1	1	德江	3	罗敏	5	158	46.5	1	-4.16	-3.83	-1.6	7.76667	20	11	1
0	0	0	0	0	2	12	1	1	德江	3	徐贵霞	3	161	55.4	1	1.64	2.23	2.1	12	21	7	0
0	0	0	0	9	2	9	1	1	德江	3	高玲	3	153.2	60.7	1	4.43	3.35	0.39	1.43333	20	6	0
0	0	0	0	8	3	8	1	1	德江	3	温美琴	4	162	67.7	2	-1.82	0.69	2.24	8.93333	28	10	0
0	0	0	0	8	4	8	1	1	德江	3	张太秀	5	152	59	2	-0.16	1.68	2.34	7.23333	26	12	1
0	0	0	0	2	3	6	1	1	德江	3	兰爱芬	3	150	50.8	1	-1.15	0.05	0.86	10.0333	21	9	0
0	0	0	0	9	4	9	1	1	德江	3	黎进平	5	155.251	52.1685	1	-1.63	-0.71	0.46	6.73333	18	12	0
0	0	0	0	0	2	6	1	1	德江	3	黎家凤	4	152	54.1	2	0.08	-0.89	-1.45	1.33333	32	6	0
1	1	0	0	0	1	6	1	1	德江	3	黎家凤	4	152	54.1	2	-2.85	-2.6	0.03	2.3	32	5	0
0	0	0	0	9	2	9	1	1	德江	3	冯琴霞	3	155.251	52.1685	1	-1.77	-0.43	0.66	10.8	21	8	1
0	0	0	0	5	3	11	1	1	德江	3	何琴	4	155.251	52.1685	1	1.31	-0.53	-1.48	9.93333	19	9	1
1	1	0	0	9	3	11	1	1	德江	3	刘家燕	5	155	51.2	3	-2.46	-2.39	-1.43	10.4333	29	9	1
1	0	0	1	8	3	11	1	0	德江	3	冯金霞	5	155.251	52.1685	1	-2.14	-1.41	-0.19	8.6	22	11	1
0	0	0	0	6	3	9	1	1	德江	3	周吉秀	3	153	53.6	1	-1.58	-0.65	0.4	8.03333	24	11	1
0	0	0	0	3	4	9	1	1	德江	3	任君碧	5	143	41.1	2	-1.43	-1.35	-0.54	6.43333	31	1	0
0	0	0	0	6	2	9	1	1	德江	3	黍贵芬	4	160	52.8	2	0.66	0.43	0.18	11.6	29	8	0
0	0	0	0	9	3	12	1	1	德江	3	肖建芳	6	153	44.6	1	-1.68	-1.28	-0.42	8.96667	20	10	1
0	0	0	0	2	2	9	1	1	德江	3	党娅	4	155	62.8	2	-0.51	-0.65	-0.53	10.8667	22	8	1
0	0	0	0	6	3	9	1	1	德江	3	安琴	4	150	54.5	1	0.15	0.08	0.07	7.7	19	11	0
0	1	1	0	0	4	9	1	1	德江	3	张玉英	4	157	53.5	2	-1.21	-2.46	-2.39	7.43333	27	12	1
0	0	0	0	6	4	9	1	1	德江	3	陈应婢	5	155	43.2	1	-0.56	-0.27	0.14	7.56667	22	12	1
0	0	0	0	6	3	6	1	1	德江	3	冉龙霞	4	153	45.5	2	-1.2	-0.47	0.25	9.7	22	9	1
0	1	0	0	0	4	9	1	1	德江	3	刘孝芳	4	152	38.9	2	-1.65	-2.05	-1.35	6.03333	24	1	1
0	0	0	0	3	1	4	1	1	德江	3	安琴凤	4	148	53.1	2	0.6	0.41	0.04	3.43333	32	4	0
0	0	0	0	6	1	9	1	1	德江	3	易彩芳	4	161	56.5	2	0.4	-0.18	-0.73	1.66667	33	5	1
0	0	0	0	5	1	5	1	1	德江	3	陆松梅	5	153	55.9	1	1.83	1.21	0.2	4.2	28	3	1
0	0	0	0	9	1	9	1	1	德江	3	梅珍容	3	143	34.3	1	-0.98	-0.23	0.72	3.6	25	4	0
0	0	0	0	5	3	9	1	1	德江	3	郑艳	3	150	41.1	1	-0.59	2.17	3.11	10.2	23	9	1
0	0	0	0	6	3	9	1	1	德江	3	林佳芳	3	155	48.9	1	-1.2	-0.07	0.72	10.5333	17	9	0
0	0	0	0	9	2	9	1	1	德江	3	史令碧	5	148	42.7	2	-1.01	-1.75	-1.73	11.8667	29	7	1
0	0	0	0	9	4	9	1	1	德江	3	陈六露	4	155.251	52.1685	2	-0.62	-0.61	-0.26	7.23333	32	12	1
0	0	0	0	9	3	9	1	1	德江	3	张翎会	5	150	38	1	0.44	0.69	0.69	8.26667	24	11	0
0	1	1	0	4	3	2	1	0	德江	3	吴晓琴	3	127.5	27.2	1	-1.15	-2.78	-2.86	8.1	32	11	0
0	0	0	0	9	3	9	1	1	德江	3	袁景芳	4	154	58.3	2	-0.08	-0.47	-0.5	8.53333	29	11	1
1	0	0	0	0	2	9	1	1	德江	3	张珍凤	5	157	46.4	3	-2.52	-1.64	-0.48	12.4	27	7	1
0	0	0	0	6	3	9	1	1	德江	3	张碧芳	4	152	44	2	0.17	-0.44	-0.67	10.4	33	9	1
0	0	0	0	9	4	9	1	1	德江	3	邓明劳	3	156	65.5	1	0.52	0.13	-0.16	5.53333	23	2	0
0	0	0	0	8	2	9	0	1	德江	3	李细玲	4	153	43.6	2	-0.03	-1.1	-1.53	13.0667	24	6	0
1	0	0	0	11	3	9	1	1	德江	3	冯会芳	4	152	44.3	1	-2.16	-0.95	0.44	8.63333	19	11	1
0	0	0	0	6	2	6	1	1	富蕴	4	努尔古丽	7	161	64.5	2	1.16	1.23	0.39	1.26667	30	6	1
0	0	0	0	7	3	7	1	1	富蕴	4	库丽娜尔汗	5	155.251	52.1685	1	-1.36	-0.88	-0.14	9.2	25	10	1
0	0	0	0	8	4	11	1	0	富蕴	4	库丽尼拉	6	157.2	61.2	1	-0.53	0.85	1.6	4.4	35	2	1
0	0	0	0	6	2	6	1	1	富蕴	4	巴合提古丽	5	150	43.2	2	-1.41	-0.36	0.41	12.3667	25	7	0
1	0	0	0	6	3	6	1	1	富蕴	4	古丽丁	7	161.2	58.8	2	-2.87	-0.58	1.71	7.36667	28	11	0
1	0	0	0	5	4	5	1	1	富蕴	4	孜吾拉	6	164	86.2	1	-2.25	0.52	2.78	5.16667	28	2	0
1	0	0	0	5	4	5	1	1	富蕴	4	加尔肯古丽	4	155	43.6	2	-2.33	0.67	2.76	7.03333	27	12	1
1	0	0	0	8	2	8	1	1	富蕴	4	木仍	3	156	57.7	1	-3.01	-1.56	0.01	12.5667	25	6	1
0	0	0	0	11	1	8	1	1	富蕴	4	革命古丽	4	164	68.5	2	-0.22	0.19	0.46	4.33333	28	3	1
0	0	0	0	8	1	8	1	1	富蕴	4	努尔拉西	4	163.5	69.5	2	0.43	-0.44	-0.94	4.1	29	3	0
0	0	0	0	5	3	5	1	1	富蕴	4	库丽森汗	7	154.2	53.9	4	-2	-0.65	0.58	10.4	37	9	1
0	0	0	0	11	4	11	1	1	富蕴	4	库丽哈提	7	150.2	40.6	2	-1.66	-0.28	1.18	5.16667	31	2	0
0	0	0	0	8	1	8	1	1	富蕴	4	库丽尔	5	162.3	75.4	3	-1.8	0.41	2.66	2.66667	37	4	0
0	0	0	0	11	4	8	1	1	富蕴	4	木尼拉	5	157.4	55.6	1	-0.05	2.2	2.89	7.06667	32	12	1
0	0	0	0	5	2	5	1	1	富蕴	4	达升	5	155.3	49.3	2	0.18	-0.41	-0.7	12.6	23	6	0
0	0	0	0	5	1	5	1	1	富蕴	4	库麦	4	159	61.4	2	-0.34	2.3	3.34	3.43333	30	3	0
0	0	0	0	8	3	8	1	1	富蕴	4	乌尔加米拉	3	148.4	51.1	1	-0.73	0.83	1.66	8.1	30	11	0
0	0	0	0	5	3	11	1	1	富蕴	4	阿依丁古丽	3	164	65.7	1	-0.02	1.43	1.95	9.06667	27	10	0
0	0	0	0	8	4	8	1	1	富蕴	4	哈尼帕	4	154	57.8	2	1.06	1.35	1.09	6.6	30	12	1
0	0	0	0	5	3	5	1	1	富蕴	4	马树平	3	151	54.2	1	0.3	0.52	0.55	9.23333	26	10	0
0	0	0	0	5	3	5	1	1	富蕴	4	马卡那	4	162.4	63.6	2	1.22	0.89	0.47	8.23333	23	11	0
0	1	0	0	5	2	8	1	1	富蕴	4	抽斯古丽	7	152.8	59	1	-1.35	-2.07	-1.92	11.7	23	7	1
1	0	0	0	5	3	5	1	1	富蕴	4	美兰	5	159.7	84.4	3	-2.16	-0.97	0.5	7.56667	30	11	1
0	0	0	0	5	3	9	1	1	富蕴	4	库丽木汗	6	156.5	66.7	1	-1.25	1.79	3.17	9.83333	29	9	0
1	0	0	0	8	3	8	1	1	富蕴	4	文华吴孔自	6	152	67.5	3	-4.65	-0.98	2.44	10	29	9	1
0	0	0	0	5	2	5	1	1	富蕴	4		4	150.7	42.8	2	0.25	1.37	1.6	11.8	31	7	1
1	0	0	0	9	1	6	1	1	富蕴	4	库丽扎	8	164	74.7	2	-2.18	1.04	3.64	3.86667	35	3	0
1	0	0	0	5	1	5	1	1	富蕴	4	库丽娜尔	4	149	51.6	1	-2.52	0.25	2.81	4.23333	29	3	1
1	0	0	0	9	4	9	1	1	富蕴	4	古丽达热帕	4	154	54.8	1	-3.46	-1.24	1.48	6.63333	21	12	1
0	0	0	0	5	4	8	1	1	富蕴	4	古丽孜拉	4	156	54.9	2	-0.48	0.96	1.69	4.6	30	2	1
0	0	0	0	8	3	8	1	1	富蕴	4	拉孜亚	8	158	53.8	1	-0.95	0.54	1.33	10.4667	26	9	1
0	0	0	0	5	4	5	1	1	富蕴	4	阿依古丽	8	154	43.3	1	0.34	0.93	1.05	6.4	27	1	0
0	0	0	0	5	3	5	1	1	富蕴	4	库米拉	4	164	56	2	-1.25	-0.48	0.4	7.5	31	11	1
1	0	0	0	8	2	8	1	1	富蕴	4	阿达力	6	152	53.3	1	-2.63	-0.04	1.75	11.7	27	7	1
0	0	0	0	5	4	5	1	0	富蕴	4	玛令孜亚	6	162	55.4	1	-1.19	1.31	2.64	6.7	25	12	1
1	0	0	0	8	1	8	1	1	富蕴	4	扎库拉	9	160	53.8	1	-2.12	1.32	4.26	2.9	21	4	0
1	0	0	0	6	1	8	1	1	富蕴	4	库力娜尔	6	163	75.6	3	-2.17	-0.28	1.98	3.66667	31	3	0
1	0	0	0	9	1	9	1	1	富蕴	4	米兰古丽	6	157	45.7	1	-4.27	-1.31	3.55	3.13333	21	4	0
0	0	0	0	8	2	6	1	1	富蕴	4	拉孜亚	7	168	55.1	1	-1.73	-0.71	0.21	11.6	19	7	1
0	0	0	0	12	2	8	1	1	富蕴	4	乌拉孜汗	4	167.8	71.5	1	-0.47	1.49	2.15	12.7667	33	6	1
1	0	0	0	6	1	10	1	1	富蕴	4	阿依努古丽	3	154	52.9	1	-2.9	-1.12	1.56	4.13333	25	3	1
0	0	0	0	11	1	14	1	1	富蕴	4	库肯尼	3	159	79.2	1	-0.33	0.65	1.43	1.8	27	5	1
0	0	0	0	9	2	8	1	0	富蕴	4	阿依努尔	3	154	49.7	1	-1.68	-0.69	0.21	11.5	19	8	1
0	0	0	0	5	4	9	0	1	富蕴	4	张景兰	4	170.1	71.9	2	-0.32	1.22	1.87	7.46667	28	12	1
0	0	0	0	9	3	9	0	1	富蕴	4	陆永玲	3	158	54.8	1	-0.34	0.57	1.06	8.23333	22	11	1
0	0	0	0	9	3	12	1	1	富蕴	4	努尔坚	4	161.9	84	1	-0.87	-0.12	0.5	9.2	35	10	1
0	0	0	0	6	4	8	1	1	富蕴	4	队三古丽	3	162.1	50.9	1	-0.77	0.21	0.95	6.3	22	1	1
1	0	0	0	7	1	8	1	1	富蕴	4	巴哈	4	156	47.3	2	-3.43	0.43	4.17	4.33333	22	3	1
1	0	0	0	5	2	5	1	1	富蕴	4	巴令努尔	3	152.3	44.4	1	-2.39	0.25	1.91	12.1	22	7	1
1	0	0	0	5	4	5	1	1	富蕴	4	库丽木汗	3	159.2	51.8	1	-3.57	-0.64	2.44	6.1	26	1	1
0	0	0	0	2	1	6	1	1	富蕴	4	娜孜古丽	3	157.3	55.7	1	0.12	1.41	1.79	3.16667	26	4	1
0	0	0	0	6	2	6	1	1	富蕴	4	古丽努尔	4	160.7	58.9	2	1.66	0.13	-0.8	10.9	25	8	0
0	0	0	0	11	1	12	1	1	富蕴	4	马燕华	4.78781	163.8	52.9	1	5.77	3.15	0.29	3.43333	26	4	0
0	0	0	0	9	3	9	1	1	富蕴	4	马小如	5	164.5	55.4	1	-0.71	0.34	0.94	10.3667	23	9	0
1	0	0	0	7	4	8	1	1	富蕴	4	阿斯古丽	3	162.1	64.5	1	-2.12	0.71	2.82	4.83333	28	2	1
1	0	0	0	2	1	5	1	1	富蕴	4	古丽努尔	3	158.3	58.8	1	-2.05	0.27	3.13	1.86667	19	5	1
0	0	0	0	8	3	6	1	1	富蕴	4	阿热孜古丽	3	152.8	67.3	1	-0.55	0.15	0.66	7.8	29	11	0
0	0	0	1	14	2	12	1	0	富蕴	4	孜？？	3	155.251	52.1685	1	3.81	0.22	-1.93	10.9	26	8	0
0	0	0	1	8	4	8	1	1	富蕴	4	巴哈	6	156	65.9	3	-0.16	0.54	0.91	4.7	36	2	0
0	0	0	0	14	4	14	1	1	富蕴	4	阿丽马汗	4	153.1	55.6	2	-0.36	-0.73	-0.65	7.13333	28	12	0
0	0	0	0	12	2	12	1	1	富蕴	4	阿依夏	5	168	65	1	-1.06	0.37	1.14	11.9667	22	7	1
0	0	0	0	5	2	5	1	1	富蕴	4	哈尼怕	4.78781	161.8	54.3	2	-1.23	-0.76	-0.25	12.4	30	7	0
1	0	0	0	8	3	11	1	1	富蕴	4	沙玛丽	3	166.5	69.9	1	-2.68	0.49	2.55	10.2667	24	9	1
0	0	0	0	5	1	5	1	1	富蕴	4	库丽夏西	7	159.3	64.7	2	-1.53	0.58	2.64	2.5	30	5	1
0	0	0	0	8	1	8	1	1	富蕴	4	胡尔叶	6	163.1	52.9	3	-0.24	0.11	0.44	3	32	4	0
0	0	0	0	6	3	6	1	1	富蕴	4	雪希	5	159.8	53.3	3	-0.53	0.05	0.44	10	31	9	0
0	0	0	0	6	3	6	1	1	富蕴	4	比夏	4.78781	163.5	61.4	1	1.34	1.98	1.85	8.8	30	10	0
0	0	0	0	5	4	5	1	1	富蕴	4	米那什	5	159.2	48.5	2	-0.39	1.69	2.56	4.7	29	2	0
0	0	0	0	6	4	6	1	1	富蕴	4	阿瑟尔	4	162.2	54.1	1	-0.94	0.99	2.08	5.76667	25	1	1
0	0	0	0	5	2	5	1	1	富蕴	4	沙依拉	4	164.6	83.7	2	-0.11	2.01	2.59	11.1667	27	8	1
1	0	0	0	6	2	6	1	1	富蕴	4	塔希斯古丽	3	165.2	56	1	-2.79	0.47	4.47	1.2	24	6	1
0	0	0	0	5	4	8	1	1	富蕴	4	库丽希托	5	155.4	76.4	3	-0.01	0.46	0.68	7.46667	30	12	0
1	0	0	0	6	4	8	1	1	富蕴	4	塔斯克	4	155.1	73	1	-2.57	0.2	2.51	6.43333	30	1	0
0	0	0	0	5	3	5	1	1	富蕴	4	霍森古丽	6	149.1	62.3	2	-0.3	1.3	1.98	7.73333	29	11	0
0	0	1	0	8	4	8	1	1	富蕴	4	库肯	4	153.6	47.2	2	0.12	-1.48	-2.11	5.43333	25	2	1
0	0	0	0	0	3	5	1	1	富蕴	4	托列西	4	150	52.7	2	-1.16	0.75	1.75	10.5333	32	9	0
1	0	0	0	5	2	5	1	1	富蕴	4	胡丽甫	3	149.1	66.4	1	-2.47	-1.11	0.29	11	28	8	1
0	0	0	0	0	3	5	1	1	富蕴	4	海夏	4	156.8	53.6	2	0.22	0.61	0.7	10.3667	24	9	0
0	0	0	0	8	3	12	1	1	富蕴	4	阿依揉古丽	6	158.4	75.3	1	-1.87	2.3	4.38	9.83333	22	9	0
0	0	0	0	5	4	5	1	1	富蕴	4	卡米拉	4	163.2	62.4	2	-0.86	1.42	2.62	4.83333	32	2	0
0	0	0	0	8	2	5	1	1	富蕴	4	热孜丸	6	153.8	85.4	2	-1.33	-0.03	0.8	12.1	33	7	1
0	0	0	1	6.46897	2	7.6094	1	0	富蕴	4	孜丽哈	6	155.251	52.1685	1	5.36	2.21	-0.04	11.4333	25.2883	8	0
0	0	0	0	5	1	5	1	1	富蕴	4	阿丽哈	9	162.5	76.8	2	-0.85	0.62	1.74	3.16667	28	4	0
0	0	0	0	4	4	5	1	1	富蕴	4	库丽孜帕	5	154.9	64.2	3	-0.87	-0.46	0.19	5.8	27	1	0
1	0	0	0	5	2	5	1	1	富蕴	4	古丽努尔	5	171.8	76.7	3	-2.26	-0.64	2	0.933333	28	6	1
0	0	0	0	8	2	6	1	1	富蕴	4	努尔加孜	8	151.5	54.5	1	-0.26	0.74	1.29	0.566667	19	6	1
0	0	0	0	6	4	8	1	1	富蕴	4	加依娜古丽	4	153.4	52.8	2	3.08	2.62	1.65	6.73333	28	12	0
0	0	0	0	7	3	5	1	1	富蕴	4	昏得孜别克	5	162.6	75.1	2	-0.85	1.61	2.65	9.16667	30	10	1
0	0	0	0	11	4	7	1	1	富蕴	4	什娜尔	3	164.2	80.4	1	0.17	2.06	2.58	4.9	21	2	0
0	0	0	0	5	1	5	1	1	富蕴	4	玛丽卡	5	166.3	70.2	3	-1.63	-0.79	0.89	2.56667	32	4	0
1	0	0	0	5	1	5	1	1	富蕴	4	米拉木汗	5	156	64.4	3	-2.06	0.46	3.39	1.93333	31	5	1
0	0	0	0	12	2	6	1	1	富蕴	4	古丽巴哈	5	167.7	58.3	1	0.04	0.51	0.64	13	21	6	1
0	0	0	0	6	3	6	1	1	富蕴	4	阿依努尔	8	163.3	49.4	1	0.53	1.61	1.85	9.93333	23	9	0
0	0	0	0	5	3	5	1	1	富蕴	4	努尔班	5	157.5	59.9	3	-0.8	1.64	2.67	8.76667	35	10	1
0	0	0	0	6	1	6	1	1	富蕴	4	叶尔肯古丽	4	157.3	65.2	2	2.08	2.09	0.97	2.56667	25	4	1
0	0	0	0	4	2	6	1	1	富蕴	4	革木西	5	155	54.4	2	1.82	1.73	1.24	11.3333	27	8	1
0	0	0	0	6	2	6	1	1	富蕴	4	那亚	5	163.4	55.4	2	-0.85	-0.27	0.17	11.9	24	7	0
0	0	0	0	6	3	6	1	1	富蕴	4	巴合提古丽	4	158.9	48.8	2	1.58	0.8	0.15	9.23333	29	10	0
0	0	0	0	5	1	5	1	1	富蕴	4	古丽孜汗	4	160.2	52.8	2	0.09	1	1.31	4.46667	29	3	0
0	0	0	0	15	2	9	1	1	富蕴	4	杰思斯古丽	3	159.4	70.7	1	-0.24	-0.39	-0.38	12.9	27	6	1
0	0	0	0	8	1	8	1	1	富蕴	4	库拉西汉	5	163.7	60.7	1	0.02	1.12	1.53	2.83333	23	4	1
1	0	0	0	7	3	5	1	1	富蕴	4	敏亚古丽	3	158	40.8	1	-4.65	-0.45	3.02	10.4667	30	9	1
0	0	0	0	5	4	5	1	1	富蕴	4	吉思斯古丽	3	156.1	54.8	1	-1.58	0.93	2.68	4.6	29	2	0
1	0	0	0	11	1	11	1	1	富蕴	4	加娜古丽	5	161.2	68.9	1	-3.27	-0.86	3.16	2.03333	28	5	1
0	0	0	0	6	3	8	1	1	富蕴	4	布力布力	4	161.1	56.4	2	-0.09	0.31	0.52	9.33333	25	10	0
0	0	0	0	6	3	8	1	1	富蕴	4	可木依沙	9	161.1	66	2	0.31	1.21	1.45	9.96667	29	9	0
0	0	0	0	6	3	6	1	1	富蕴	4	努尔古丽	3	155.8	46.4	1	-0.53	-1.46	-1.56	8.7	27	10	0
1	0	0	0	6	4	8	1	1	富蕴	4	古丽哈提	4	147	59.5	2	-2.51	0.78	3.2	6.26667	25	1	0
1	0	0	0	8	2	8	1	1	富蕴	4	哈玛丽亚	7	160.5	46.8	1	-3.27	-0.6	1.49	12.5667	21	7	0
0	0	0	0	9	1	9	0	1	高县	5	罗丽梅	3	155.3	54.8	1	1.94	2.19	0.89	1.33333	23	5	1
0	0	0	0	6	2	9	0	1	高县	5	王玉莲	4	158.6	57.2	2	-0.17	0.01	0.03	0.666667	36	6	0
0	0	0	0	9	3	9	0	1	高县	5	罗丽霞	4	155.2	53	1	-0.28	1	1.56	7.83333	21	11	1
0	0	0	0	9	1	9	0	1	高县	5	杨小平	5	151.1	53.4	1	0.56	0.59	0.28	2.73333	21	4	1
1	0	0	0	6	4	6	0	0	高县	5	何庆会	6	153.9	59.8	2	-2.65	-0.85	1.18	6.6	33	12	1
0	0	0	0	6	4	9	0	1	高县	5	喻中琴	4	147.8	45.2	2	0.68	0.81	0.67	6.93333	34	12	1
0	0	0	1	6	3	6	0	1	高县	5	王芳	4	155.251	52.1685	1	0.14	-0.36	-0.55	9.66667	22	9	0
0	0	1	1	9	1	9	0	1	高县	5	朱琴	5	155.251	52.1685	1	0.72	-1.68	-2.72	13.1333	20	5	1
0	0	0	0	9	4	9	0	1	高县	5	杨朝琴	4	148.5	52	1	-0.04	-1.14	-1.45	6.56667	20	12	0
0	0	0	0	9	4	9	0	1	高县	5	余小琴	5	155.4	53	1	-0.82	-1.76	-1.65	6.43333	21	12	0
1	1	1	1	12	3	9	0	1	高县	5	赵小玲	6	155.251	52.1685	1	-2.13	-3.7	-3.3	7.73333	23	11	0
0	0	0	0	6	4	9	0	1	高县	5	周静	5	160.4	73.4	2	-0.43	-1.54	-1.72	5.83333	29	1	1
0	1	1	0	5	4	5	0	1	高县	5	赵学英	6	161	55	2	0.33	-2.47	-3.68	4.76667	36	2	0
0	0	0	0	12	1	12	0	1	高县	5	甘霖	3	159.3	56.4	1	3.89	1.85	-0.36	3.63333	30	3	0
0	0	0	0	6	1	9	0	1	高县	5	赵容	4	158.8	64.2	1	0.73	0.33	-0.33	2.03333	18	4	1
0	0	0	0	6	4	6	0	1	高县	5	毛义芬	7	152.3	50	3	-1.49	-1.03	-0.1	6.73333	25	12	1
0	0	0	0	9	1	6	0	1	高县	5	胡萍	3	160.2	62.5	1	0.6	2.49	2.75	3.43333	24	3	0
0	1	1	0	6	3	6	0	1	高县	5	邓正琼	4	144.3	49.8	2	-0.45	-3.57	-4.49	9.4	32	9	0
0	0	0	0	9	4	9	0	1	高县	5	周丹霞	3	160.1	48.4	1	2.41	0.71	-0.75	5.23333	23	1	1
0	0	0	0	3	3	6	0	1	高县	5	黄光连	6	148.6	52.2	2	0.61	0.68	0.56	9.7	32	9	0
0	0	0	0	9	3	9	0	1	高县	5	王秀玉	5	158.4	52.2	1	0.16	-0.9	-1.27	9.26667	21	9	1
0	0	0	0	6	2	9	0	0	高县	5	李永芳	5	156.3	55.4	2	-0.62	-0.97	-0.97	12.9333	30	6	0
0	0	0	0	9	3	12	0	1	高县	5	曹白容	4	155.2	60.3	1	2.73	0.5	-1.02	7.03333	23	11	0
0	0	0	0	9	2	9	0	1	高县	5	李兆容	5	169.5	68.2	2	1.09	-0.29	-1.01	11.5	28	7	1
0	1	1	0	6	4	9	0	1	高县	5	胡光惠	4	158.2	60.8	2	0.91	-3.01	-4.78	4.83333	29	2	0
0	0	0	0	6	1	5	0	1	高县	5	胥大芬	5	146.8	49.8	2	-1.55	-0.31	1.23	3.7	32	3	0
0	0	0	0	6	1	9	0	1	高县	5	李文丽	7	150.3	47.6	1	-0.13	-0.53	-0.56	3.63333	23	3	0
0	0	0	0	6	1	9	0	1	高县	5	姚天方	7	158.8	72.3	1	1.39	1.94	1.36	2.6	23	4	1
0	0	0	0	5	1	5	0	1	高县	5	陈燕	5	153.2	49.2	1	0.28	-0.2	-0.55	3.63333	23	3	1
1	0	0	0	9	3	6	0	1	高县	5	龙燕	5	157.2	57	3	-2.55	-1.41	0.15	8.6	33	10	1
1	1	1	0	6	3	6	0	1	高县	5	刘燕	7	156.1	50	1	-2.04	-3.01	-2.35	7.86667	21	11	0
0	0	0	0	6	1	6	0	1	高县	5	吕延香	6	150.4	51.2	2	-1.4	-1.16	-0.2	3.8	26	3	1
0	0	0	0	9	3	9	0	1	高县	5	王招连	4	154.3	49.5	1	0.64	0.34	0.08	9.73333	22	9	1
0	0	0	0	9	3	9	0	1	高县	5	周梅	5	152.2	44.5	1	1.87	-0.06	-1.16	9.73333	25	9	1
0	0	0	0	9	3	9	0	1	高县	5	陈丽娜	6	154.2	50.5	1	-1.46	0.15	1.24	9.6	20	9	0
0	0	1	0	9	2	9	0	1	高县	5	余涛容	5	147.4	50	1	0.57	-1.34	-2.23	11.0667	22	8	0
0	0	0	1	6	4	6	0	1	高县	5	刘兴	6	155.251	52.1685	1	-0.61	-0.32	0.15	5.5	30	1	0
0	0	0	0	6	3	6	0	1	高县	5	杨福花	6	150.4	40.2	1	-0.84	-1.94	-1.94	7.86667	20	11	1
1	1	0	0	6	2	7	0	1	高县	5	李文英	5	157.8	54.8	2	-2.9	-2.06	-0.62	10.6333	31	8	1
0	0	0	0	5	2	9	0	1	高县	5	甘国连	6	139	44.5	2	-1.54	-1.84	-1.48	12.3	33	6	0
0	0	0	1	6	2	9	0	1	高县	5	陈吉会	3	155.251	52.1685	1	-1.22	-1.73	-1.55	11.7667	25	7	1
1	0	0	0	4	4	5	0	1	高县	5	王琼	7	146.3	54.8	1	-2.05	-1.84	-0.65	7	20	12	0
0	0	1	0	6	2	6	0	1	高县	5	李元芬	7	155.251	52.1685	2	-0.73	-1.73	-2.05	0.633333	27	6	1
0	0	0	1	9	2	6	0	1	高县	5	姚运琼	6	158.8	52.5	1	-0.2	-0.5	-0.55	12.4667	21	6	1
0	0	0	0	15	2	18	0	1	高县	5	肖利娟	4	155.8	60.8	1	0.83	0.23	-0.18	10.1667	23	8	1
0	0	0	0	6	4	6	0	1	高县	5	周春妹	5	156.8	50.5	2	1.14	0.73	0.21	5.86667	25	1	1
0	0	0	0	9	2	12	0	1	高县	5	曾守芳	4	154	42.2	2	-0.01	-0.25	-0.37	12.7667	34	6	0
0	0	0	0	9	4	9	0	1	高县	5	张敏	6	158.7	54.2	2	0.74	1.15	1.08	6.83333	29	12	0
1	0	0	0	6	3	9	0	1	高县	5	张琴	5	151.2	46.6	1	-2.11	-1.08	0.13	9.93333	22	9	1
0	0	0	1	6	4	9	0	1	高县	5	杨福芳	6	155.251	52.1685	2	0.87	0.35	-0.14	5.26667	30	1	1
0	0	0	1	12	3	16	0	1	高县	5	李艳	5	155.251	52.1685	1	-0.9	-0.62	-0.15	9	19	10	0
0	0	0	0	10	4	14	0	1	高县	5	文忠蓉	5	161.5	64.5	1	-0.11	-1.31	-1.64	5.13333	23	1	0
0	0	0	0	9	4	9	0	0	高县	5	李平	6	155.7	45.3	1	0.36	-0.02	-0.21	6.03333	23	1	1
0	0	0	0	5	1	8	0	1	高县	5	何利芳	4	147.2	43	2	1.38	1.6	0.83	2.06667	37	4	1
0	0	0	0	6	2	9	0	1	高县	5	魏西容	6	161.8	68.6	2	1.08	2.6	2.66	11.6	29	7	1
0	0	0	0	9	1	12	0	0	高县	5	蒋春	6	159.3	53.8	2	0.64	1.22	1.13	3.93333	26	3	0
0	0	0	0	12	2	12	0	1	高县	5	涂春容	3	154.2	48.6	1	-1.31	-1.62	-1.38	12.8667	22	6	1
0	0	0	0	6	1	6	0	1	高县	5	甘万群	4	160.1	74.6	2	-0.23	0.84	1.39	3.2	36	3	0
0	0	0	0	6	4	9	0	1	高县	5	沈萍	6	151.8	49.2	2	-0.42	-0.58	-0.37	5.7	28	1	1
0	0	0	1	9	3	6	0	1	高县	5	钟昌利	5	147	44.5	1	0.74	0.95	0.85	8.33333	21	10	0
0	0	0	0	9	3	9	0	1	高县	5	李平	5	154.5	47.3	1	-1.84	-1.81	-0.84	7.3	22	11	0
1	0	0	0	9	3	6	0	1	高县	5	胡艳	6	150.2	47.5	2	-2.14	-0.68	0.76	8.83333	28	10	0
0	0	0	0	6	4	6	0	1	高县	5	杨从平	6	150.4	52.3	2	-0.84	-0.77	-0.28	4.63333	32	2	1
0	0	0	0	5	1	5	0	1	高县	5	王同芬	5	146	61.2	2	-0.87	-1.98	-1.78	2.1	30	4	0
0	1	1	0	6	3	9	0	1	高县	5	何洪炎	4	163	60.2	2	-1.85	-2.63	-2.1	9.06667	28	10	0
0	0	0	0	5	3	8	0	1	高县	5	徐思伟	4	154.5	46	2	-1.31	-1.42	-0.94	9.5	27	9	1
0	0	1	0	9	1	9	0	1	高县	5	刘在芬	6	154.2	54.9	2	-0.61	-1.99	-2.28	3.16667	29	3	1
0	0	0	0	9	4	9	0	1	高县	5	张静	4	160.8	78	2	2.19	1.13	-0.13	4.5	27	2	1
0	0	0	1	3	2	6	0	1	高县	5	钟国琼	5	155.251	52.1685	1	5.87	1.79	-0.99	11.5	23	7	0
0	0	0	0	6	4	6	0	0	高县	5	廖远兰	4	155.6	54.5	2	-0.76	0.42	1.22	5.6	28	1	1
0	1	1	1	9	3	12	0	1	高县	5	何敏	6	155.251	52.1685	1	0.16	-2.17	-3.06	7.36667	28	11	1
0	0	0	0	9	4	9	0	1	高县	5	黄仕会	6	155.2	50.8	2	0.73	-0.32	-1.01	4.53333	29	2	1
0	0	0	0	9	3	6	0	1	高县	5	左正群	4	152.4	44.2	2	-1.36	-1.16	-0.56	9.8	23	9	0
0	0	0	1	0	2	5	0	1	高县	5	曹运冲	3	155.251	52.1685	1	-0.36	0.31	0.61	12.2667	20	6	1
0	0	0	0	9	3	9	0	1	高县	5	严小琴	5	157.1	55	1	-1.63	-0.71	0.31	8.96667	22	10	1
0	0	0	0	9	3	9	0	1	高县	5	杨艳	3	153.8	45	1	0.16	-0.8	-1.13	7.33333	24	11	0
0	0	0	1	6	4	9	0	1	高县	5	胡泽秀	4	155.251	52.1685	2	-0.59	-0.74	-0.46	5.26667	28	1	1
0	0	0	0	8	1	5	0	1	高县	5	张兰	3	156.2	44.1	1	0.91	2.74	2.78	2.76667	19	4	0
0	0	0	0	6	3	6	0	1	高县	5	曹运兰	4	153.3	57	1	-0.65	-1.75	-1.82	7.53333	32	11	0
0	0	0	0	6	2	9	0	1	高县	5	李玉年	6	156.7	57.8	2	-1.21	-0.09	0.65	11.9333	29	7	1
0	0	1	0	9	3	9	0	1	高县	5	余有前	5	158.5	43.5	1	0.57	-1.54	-2.47	8.53333	23	10	0
0	0	0	0	9	3	12	0	1	高县	5	曾中平	5	161.2	52.4	1	-1.34	-1.43	-0.8	7.13333	23	11	1
0	0	0	0	6	2	9	0	1	高县	5	李艳	8	157.4	49.8	2	4.31	1.62	-0.2	11.1	22	8	1
0	0	0	0	6	2	6	0	1	高县	5	冉子玲	7	156.8	48.5	2	-1.07	-0.36	0.17	12.8333	21	6	0
0	0	0	0	9	4	9	0	1	高县	5	白之琼	4	154.3	47.2	2	-0.78	0.26	1.01	6.83333	21	12	0
0	0	1	0	6	2	6	0	1	高县	5	张琴	8	155.251	52.1685	1	-0.42	-1.56	-2.25	0.633333	20	6	0
0	0	0	0	5	3	6	0	1	高县	5	胡志连	4	156	51	2	3.27	0.59	-1.06	8.96667	32	10	0
0	0	0	0	9	3	9	0	1	高县	5	沈定珍	4	158.7	51.8	1	1.59	0.31	-0.56	7.76667	20	11	1
0	0	0	0	9	3	9	0	1	高县	5	叶涛兰	5	154.5	46.8	1	0.16	-0.34	-0.51	7.33333	21	11	0
0	0	0	0	9	3	6	0	1	高县	5	张和平	3	156.4	64.2	1	1.07	-0.79	-1.75	8.83333	27	10	0
0	0	0	0	12	4	12	0	1	高县	5	邓梦群	6	155	69.2	2	-1.63	-1.1	-0.07	6.6	27	12	1
0	0	0	0	9	4	9	0	1	高县	5	王丽	5	152.2	57.8	1	-0.05	-0.76	-0.92	5.83333	24	1	1
0	0	0	0	6	3	6	0	1	高县	5	曹云洪	5	150.3	48.2	1	-0.05	1.93	2.48	10.1667	20	9	1
0	1	1	0	5	3	5	0	1	高县	5	吴永底	3	152	46	1	-1.29	-2.77	-2.83	8.83333	23	10	1
0	0	1	0	6	3	9	0	1	高县	5	罗明群	5	151.7	42.1	1	0.63	-1.91	-3.02	8.2	20	10	1
1	1	0	0	6	3	9	0	1	高县	5	刘珍芬	5	146.8	51	1	-2.49	-2.88	-1.99	9.23333	24	9	1
0	0	0	0	6	4	6	0	1	高县	5	黄开琼	4	153	53	2	-0.45	0.8	1.45	6.96667	30	12	1
0	0	0	0	6	2	6	0	1	高县	5	欧坤群	5	145.5	49	1	-1.78	-0.58	0.47	10.5667	32	8	0
0	0	0	0	9	3	6	0	1	高县	5	周玉艳	3	162.2	56	1	-0.62	0.63	1.35	7.43333	21	11	1
0	0	0	0	6	1	12	0	1	高县	5	胡荣香	3	144.8	47	1	-0.55	-0.12	0.62	1.63333	25	5	1
0	0	0	0	9	1	12	0	1	高县	5	吴春梅	5	164.5	63	1	0.9	0.41	-0.49	1.4	21	5	1
0	0	1	0	6	2	9	0	1	高县	5	陈正玉	5	153.8	50	1	2.9	1.01	-2.43	0.366667	19	6	0
0	0	0	1	6	3	6	0	1	高县	5	李付聪	3	155.251	52.1685	2	5.69	2.3	0	9.26667	40	9	0
0	0	0	0	9	1	5	0	1	高县	5	彭朝学	3	150.1	51.2	1	-1.23	-0.24	1.27	1.36667	29	5	0
0	0	0	0	6	2	9	0	1	高县	5	周宗秀	4	152.8	45.6	2	-1.14	-1.06	-0.7	12.2333	27	7	1
0	1	1	0	6	2	7	0	1	高县	5	刁云翠	8	158.5	54.9	2	-0.24	-2.41	-3.18	11.6	27	7	1
0	0	1	0	3	4	4	0	1	高县	5	郭华群	6	138	41.8	3	-0.11	-1.64	-2.14	4.43333	33	2	0
0	0	0	0	6	3	7	0	1	高县	5	曹小会	5	155.2	49	1	0.33	-1.04	-1.59	7.33333	18	11	0
0	0	0	0	14	1	14	0	1	高县	5	闫华	5	156.3	58.6	1	1.44	0.54	-0.52	3.26667	23	3	0
0	0	0	0	3	4	6	1	1	恭城	6	佘玉兰	4	156.2	58.6	2	-1.24	-0.82	0.04	5.5	35	1	0
0	0	0	1	5	4	5	1	1	恭城	6	王润凤	4	158.5	53.1	1	2.92	2.52	1.28	5.3	36	2	1
0	0	0	1	9	3	7	0	1	恭城	6	温群	3	155.5	45.7	1	-0.69	0.1	0.69	8.43333	23	11	1
0	0	0	0	9	4	6	1	1	恭城	6	李民秀	6	155	41.9	1	-0.94	-1.31	-0.9	5.7	30	1	0
0	0	0	1	6	4	6	1	1	恭城	6	朱爱兰	5	148.2	58.5	2	-1.96	-1.38	-0.1	5.5	31	1	1
0	0	0	0	9	4	12	0	1	恭城	6	杨红	5	164.8	53.4	1	0.11	-1.39	-1.99	5	22	2	1
0	0	0	1	9	3	6	1	1	恭城	6	蒋玲	5	156	41.9	1	-0.44	0.29	0.7	9.93333	24	9	1
0	0	0	0	6	3	6	1	1	恭城	6	娜黑拉	3	151	49.8	1	0.09	-0.17	-0.23	9	22	10	1
0	0	0	1	5	2	9	1	1	恭城	6	欧阳桂玉	6	164.5	56.8	1	-0.12	-0.72	-0.9	13.0667	25	6	1
0	0	0	0	6	2	6	1	1	恭城	6	蒋尾妹	4	154.5	54.8	2	-0.13	0.32	0.51	10.9667	29	8	1
0	0	0	0	2	3	4	1	0	恭城	6	刘兆秀	3	162	57.5	1	-0.59	-0.89	-0.79	10.5333	30	9	0
0	0	0	0	4	3	9	1	1	恭城	6	潘荣英	7	158	54.3	2	-1.01	-1.17	-0.74	7.83333	30	11	1
0	0	0	1	8	3	6	1	1	恭城	6	周春凤	5	154	54.9	2	0.52	0.25	0.05	8.13333	29	11	0
0	0	0	0	9	3	9	1	1	恭城	6	廖美珍	5	158.5	47.6	1	0.08	0.24	0.3	9.63333	22	9	0
0	0	0	0	9	2	9	0	1	恭城	6	刘小元	5	162.5	48.5	1	2.97	1.68	-1.27	0.9	26	6	1
0	0	0	0	4	3	8	1	1	恭城	6	周樟兰	4	157	38.2	1	-0.32	-0.93	-0.95	8.2	23	11	1
0	0	0	0	7	1	8	1	1	恭城	6	廖桂萍	6	151	52.4	2	0.82	1.05	0.7	3.23333	31	4	0
0	0	0	0	9	2	9	1	1	恭城	6	周桂芝	5	164	60.6	1	1.1	-0.75	-1.62	12.7	20	6	1
0	0	0	0	4	2	9	1	1	恭城	6	陈玉芳	7	161	49.1	1	-1.17	-0.82	-0.36	12.1667	22	7	0
0	0	0	0	9	1	9	1	1	恭城	6	张春梅	4	147	44.3	2	0.66	-0.13	-0.93	2.16667	28	5	1
0	0	0	1	6	2	6	1	1	恭城	6	欧阳艳荣	5	162	56.6	1	1.71	2.12	1.92	12.2333	24	7	0
0	0	0	0	9	2	9	1	1	恭城	6	罗翠英	8	148	41.5	1	0.65	0.24	-0.07	11.2333	23	8	0
0	0	0	0	9	1	6	1	1	恭城	6	张玉泉	4	155	46.2	1	0.56	0.15	-0.39	2.16667	26	5	1
0	0	0	1	5	2	5	0	1	恭城	6	查玉英	6	148	43.5	1	-0.91	-0.98	-0.71	10.9333	30	8	0
0	0	0	0	5	3	9	0	1	恭城	6	蔡慧娟	5	153	40.4	2	0.49	0.06	-0.19	7.76667	32	11	0
0	0	0	0	6	3	9	1	1	恭城	6	周荣	3	153	54.1	1	1.02	0.09	-0.48	9.16667	22	10	1
0	0	0	0	8	1	5	1	1	恭城	6	候明秀	4	158	53.9	1	0.87	-0.76	-1.76	4.16667	22	3	0
0	0	1	1	9	2	6	1	1	恭城	6	刘翠芳	4	154	40.2	1	0.54	-1.5	-2.44	12.3333	37	7	0
1	0	0	0	5	2	5	1	1	恭城	6	何爱群	6	149.5	42.9	1	-2.34	-1.85	-0.93	12.8667	24	6	1
0	0	0	0	9	2	9	0	1	恭城	6	刘丽红	6	154	48.8	1	-0.78	-0.37	0.45	1.13333	21	6	0
0	0	0	0	9	2	12	0	1	恭城	6	梁家娟	4	157	42.4	2	0.29	-0.02	-0.22	11.6333	40	7	0
0	0	0	1	6	2	12	1	1	恭城	6	唐庆红	7	154.7	48.6	2	-0.79	-0.62	-0.29	10.7333	32	8	1
0	0	0	0	12	4	12	1	1	恭城	6	严爱玲	8	152.5	44.6	1	0.07	-1.07	-1.45	5.2	27	2	0
0	0	0	0	9	3	9	1	1	恭城	6	周华娟	7	152.6	56.1	1	-1.18	-1.23	-0.74	9.2	24	10	1
0	0	0	1	1	4	5	1	1	恭城	6	赵月娥	6	158	49.4	1	-0.47	1.18	1.96	6.5	28	1	0
0	0	0	1	6	3	9	1	1	恭城	6	欧玉梅	5	149	46	1	4.28	0.99	-1.07	8.2	22	11	0
0	0	0	1	6	4	8	1	1	恭城	6	陈新丽	8	138	41	1	0.56	0.51	0.28	4.76667	23	2	1
0	0	0	1	6	4	9	1	1	恭城	6	石社娟	7	145	43.2	1	-1.27	-0.02	1.02	7.16667	20	12	1
0	0	0	1	5	3	8	1	1	恭城	6	俸艳红	4	156	52	2	-0.56	-0.54	-0.3	9.13333	35	10	0
0	0	0	0	6	3	9	1	1	恭城	6	韦亲琼	7	155	46.9	2	-0.94	-1.05	-0.65	8.1	29	11	0
0	0	0	0	4	4	9	1	1	恭城	6	周春娟	4	156.5	50.1	2	0.04	-0.59	-0.74	6.26667	36	1	1
1	1	0	1	11	3	9	1	1	恭城	6	兰慧琼	5	147	57.4	2	-2.62	-2.62	-1.57	9.8	38	9	1
0	0	0	1	1	4	8	1	1	恭城	6	李銮君	8	148	49.8	2	-0.84	-0.61	-0.07	6.46667	30	1	0
0	0	0	0	6	4	7	1	1	恭城	6	杨福英	4	151.7	41.5	2	-0.93	-1.18	-0.79	7.36667	41	12	0
0	0	0	0	6	1	9	1	1	恭城	6	陈如碧	6	155	53.8	2	1.55	0.85	-0.38	2.26667	35	5	1
0	0	0	0	5	4	5	1	1	恭城	6	陈新菊	4	147.5	42.4	2	-0.26	-1.13	-1.25	6.36667	35	1	1
0	0	0	1	6	3	9	1	1	恭城	6	赵才珍	6	158.5	53.2	2	4.2	1.27	-0.63	8.13333	25	11	0
0	0	0	1	6	2	6	1	1	恭城	6	赖燕群	6	154.5	45	2	0.38	-0.55	-1.01	12.8333	28	6	0
0	0	0	1	8	4	8	1	1	恭城	6	李荣	5	156	47.7	1	-0.66	-0.37	0.1	6.6	22	12	1
0	0	0	0	6	1	9	0	1	恭城	6	杨征黎	4	154.5	49.5	1	-0.97	-0.36	0.44	3.66667	21	3	1
0	0	0	0	9	1	9	1	1	恭城	6	黄冬梅	5	150	41.9	1	0.29	-0.78	-1.39	3.5	24	4	1
0	0	0	1	6	1	9	1	1	恭城	6	王春菊	6	154	46.4	2	2.08	0.66	-1.21	1.93333	33	5	0
1	0	0	1	12	2	12	1	1	恭城	6	王巧珍	5	145	41.3	1	-2.05	-1.69	-0.81	11.0667	28	8	0
0	1	1	1	6	2	6	1	1	恭城	6	李萍香	5	149	41.2	1	-1.77	-2.42	-2.08	12.1333	23	7	0
0	0	0	0	5	1	4	1	1	恭城	6	陈解英	4	148	50.2	2	-0.21	0.88	1.4	3.23333	32	4	1
0	0	0	0	5	1	9	0	1	恭城	6	覃金莲	4	146.5	45	2	0.86	1.59	1.34	2.36667	35	5	0
0	0	0	1	7	2	8	0	1	恭城	6	廖红	4	157	37	1	-0.78	0.19	0.74	11.1333	24	8	1
0	0	0	0	9	3	12	0	1	恭城	6	莫记清	5	155.5	46.5	1	-0.82	0.48	1.27	8.03333	22	11	0
0	0	0	0	9	4	9	0	1	恭城	6	王建平	3	160	59.6	1	-0.05	-0.13	-0.07	5.53333	24	2	1
0	0	0	0	6	3	9	0	1	恭城	6	林艳群	3	155	66.6	1	2.28	3.64	3.13	8.03333	26	11	1
0	0	0	0	9	2	9	0	1	恭城	6	王春梅	6	148	45.5	1	-1.26	-0.2	1.35	1.23333	22	6	0
0	0	0	0	9	4	9	1	1	恭城	6	郑树英	6	151.5	39	1	-0.85	-0.11	0.56	7.3	21	12	0
0	0	0	0	9	3	9	0	1	恭城	6	黄建红	3	153	40.1	1	0.33	-0.89	-1.37	8.83333	29	10	1
0	0	0	0	8	1	8	0	1	恭城	6	田玉兰	6	154.5	44.9	1	0.74	0.17	-0.47	2.63333	22	4	0
0	0	0	0	6	3	6	0	1	恭城	6	黄小琼	4	146	40	2	-0.62	-1.41	-1.45	9.4	30	10	0
0	0	0	0	5	1	5	0	1	恭城	6	何玉林	4	156	55.5	2	1.55	0.65	-0.41	3.66667	30	3	1
0	0	0	0	5	3	8	1	1	恭城	6	黄三妹	9	152	48.3	1	0.45	-0.27	-0.61	10.1333	26	9	1
0	0	0	0	9	3	7	1	1	恭城	6	黄秋荣	6	159	50.5	1	1.86	2.77	2.42	9.16667	21	10	1
0	0	0	0	6	4	9	0	1	恭城	6	何利娟	5	140	42	2	0.39	0.3	0.18	5.9	32	1	0
0	0	0	0	6	2	9	1	1	恭城	6	唐小兰	4	153.5	60.2	2	-1.75	0.57	1.92	10.9333	34	8	0
0	0	0	1	9	2	8	0	1	恭城	6	彭瑞娟	5	152	42	1	-0.61	-0.2	0.1	12.4333	25	7	1
0	0	0	0	6	2	9	1	1	恭城	6	唐桂元	5	147	44.5	1	-0.55	0.28	0.69	12.4	30	7	1
0	0	0	0	7	1	3	1	1	恭城	6	陈冬秀	5	155	60.3	1	1.47	0.17	-1.13	3.03333	23	4	1
0	0	0	0	6	4	9	0	1	恭城	6	黎翠琼	4	149.5	54.1	2	0.73	0	-0.51	5.26667	37	2	1
0	0	0	0	4	2	5	1	1	恭城	6	石小秋	5	158	56.8	2	-0.83	0.64	1.95	1.13333	28	6	0
0	0	0	0	9	2	9	0	1	恭城	6	尹仁娥	3	147	54.1	1	0.36	1.01	1.1	10.7667	27	8	1
0	0	0	0	6	1	7	1	1	恭城	6	石玉琼	4	150	48.3	2	0.12	-0.66	-1	4.46667	34	3	1
0	0	0	0	9	2	9	0	1	恭城	6	王玉兰	5	154	39.4	1	-1.09	-0.3	0.26	12.9333	28	6	1
0	0	0	1	7	2	7	1	1	恭城	6	黄秋兰	6	148.5	45.3	2	1.57	2.19	2.08	12.2	32	7	0
0	0	0	0	9	4	9	1	1	恭城	6	刘娟	5	154	49	1	-0.15	0.14	0.37	6.03333	25	1	0
0	0	0	0	9	4	9	1	1	恭城	6	莫冬梅	4	152	54.6	2	-0.31	1.09	1.72	7.26667	31	12	0
0	1	1	0	6	2	9	0	1	恭城	6	莫翠珍	4	152	46.1	2	0.89	-2.48	-3.96	12.4	33	7	0
0	0	0	0	8	1	5	1	1	恭城	6	舒彩艳	4	156	48	2	2.32	1.09	-0.26	4.56667	31	3	1
0	0	0	0	9	3	9	1	1	恭城	6	阮樟风	4	153	47.7	1	1	0.97	0.7	7.96667	25	11	0
0	0	0	1	6	4	11	0	1	恭城	6	莫连芳	6	163.5	48.8	1	0.19	-0.88	-1.26	7.56667	24	12	0
1	0	0	0	6	4	9	0	1	恭城	6	文元宁	4	155	59.6	2	-2.71	-2	-0.36	7.26667	30	12	1
0	0	0	1	9	3	9	0	1	恭城	6	何建环	5	160	44	1	0.42	0.55	0.48	10.0333	22	9	1
0	0	0	0	9	1	6	1	1	恭城	6	李静	12	160.5	53.7	2	0.96	1.05	0.58	3.46667	26	4	1
0	0	0	1	12	4	6	1	1	恭城	6	张小琴	3	161	41.8	1	-0.86	-0.76	-0.24	6.23333	21	1	0
0	0	0	0	6	3	7	0	1	恭城	6	莫娟萍	5	150	50.5	1	0.26	0.73	0.82	9.7	33	9	1
0	0	0	0	7	2	5	0	1	恭城	6	何桂英	4	151.5	55.1	2	-0.03	0.14	0.21	10.9333	36	8	1
0	0	0	0	9	2	9	1	1	恭城	6	邓秋华	3	152	39	1	0.24	-0.63	-1.03	12.7333	26	7	0
0	0	0	0	9	3	9	1	1	恭城	6	王秋红	3	160	60	1	2.16	1.64	1.01	10.5	25	9	0
0	0	0	0	6	1	6	0	1	恭城	6	梁良	5	152.5	45	1	0.82	-0.21	-0.92	4.56667	26	3	0
0	0	0	0	8	4	8	0	1	恭城	6	林芳群	5	147.5	50.1	1	-1.65	-0.15	1.28	5.9	23	1	0
0	0	0	1	6	2	5	0	1	恭城	6	康江红	4	160	40.7	2	-1.6	-0.38	0.49	12.8667	30	6	1
0	0	0	0	6	1	6	0	1	恭城	6	李萍	5	155	47.3	1	0.47	-0.75	-1.41	4.6	25	3	1
0	0	0	0	5	1	8	1	1	恭城	6	陈元姣	5	146	45.9	2	0.36	0.26	0.02	1.9	34	5	0
0	0	0	0	5	1	8	1	1	恭城	6	孟娟	5	150	51.2	2	-0.9	-0.97	-0.51	4.53333	28	3	1
0	0	0	0	5	4	8	1	1	恭城	6	俸翠芳	4	152	52.4	2	0.02	-1.22	-1.64	4.7	25	2	0
0	0	0	1	8	1	8	0	1	恭城	6	常丽芳	5	153	50.4	1	1.97	0.94	-0.23	4.43333	24	3	1
0	0	0	0	9	2	9	1	1	恭城	6	盘小群	7	158	40	1	-1.06	-0.14	0.47	12.6333	20	7	0
0	0	0	1	9	3	9	0	1	恭城	6	陈四妹	6	164.5	64.5	1	-0.3	1.09	1.59	10.4667	20	9	1
0	0	0	1	7	3	8	0	1	恭城	6	陈琴	3	146	39	1	-0.61	0.45	1	10.0667	25	9	1
0	0	0	0	7	1	7	0	1	恭城	6	苏小妹	5	147.5	42	1	0.73	-0.01	-0.73	2.53333	22	5	0
0	0	0	0	6	4	9	0	1	恭城	6	肖凤梅	7	157	63.2	1	0.7	0.1	-0.33	5.6	24	2	0
0	0	0	0	9	2	9	0	1	恭城	6	曹丽	4	158	40	1	0.39	-0.07	-0.33	11.8667	22	7	1
0	0	0	0	9	1	12	0	1	恭城	6	雍运娣	4	165.5	55.5	2	2.91	0.54	-1.65	3.5	37	4	1
0	0	0	0	6	1	6	1	1	恭城	6	卢翠莲	3	152	44	1	1.9	0.62	-0.86	2.96667	21	4	1
1	1	0	0	6	4	9	1	1	恭城	6	何玉姣	5	150.5	43.1	1	-3.73	-2.03	0.87	6	20	1	1
0	0	0	1	5	3	6	1	1	恭城	6	周水群	4	147.8	51.6	2	-0.36	-0.77	-0.72	7.96667	31	11	0
0	0	0	0	5	2	5	1	1	恭城	6	黄安娥	3	157	46	1	0.66	0.69	0.17	1.1	21	6	0
0	0	0	0	8	4	9	1	1	恭城	6	付金莲	4	147	42.6	2	0.06	1.17	1.55	7.6	34	12	1
0	0	0	0	9	4	9	0	1	恭城	6	黄梅	5	157	66.2	1	-1.39	0.8	2.23	5.96667	19	1	0
0	0	0	0	6	3	6	1	1	恭城	6	邓树萍	4	157	51	2	1.26	0.37	-0.24	10.2333	40	9	0
0	0	0	0	6	1	6	0	1	恭城	6	陈桂英	7	154	54	1	0.19	-0.44	-0.77	3.16667	21	4	0
0	0	0	1	9	3	9	1	1	恭城	6	幸红梅	4	154	44.9	1	1.37	0.8	0.25	9.1	24	10	1
0	0	0	0	5	2	9	0	1	恭城	6	尹春连	4	160	68.3	2	0.18	1.25	1.49	12.3667	34	7	1
0	0	0	0	9	1	12	1	1	恭城	6	蒋艳明	3	160	61.2	1	4.84	1.98	-0.93	3.43333	26	4	1
0	0	0	0	9	4	12	1	1	恭城	6	潘小娟	5	152	62.8	1	1.7	1.07	0.3	5.8	20	1	0
0	0	0	0	9	3	6	1	1	恭城	6	陈艳群	5	158	53.8	2	1.16	1.1	0.75	9.36667	32	10	1
0	0	0	1	9	3	6	1	1	恭城	6	王莲秋	8	155	45.2	1	0.2	0.76	0.91	10.4667	21	9	0
0	0	0	0	5	1	11	0	1	恭城	6	赖艳兰	4	162	54.2	2	-0.67	0.01	0.9	1.63333	32	5	0
0	0	0	0	8	2	5	1	1	恭城	6	王小秋	7	155	41.8	1	-1.84	-1.74	-1.08	11.3	22	8	1
0	0	0	1	7	2	9	0	1	恭城	6	陈红云	5	161	48.5	1	-0.85	-1.13	-0.99	11.6333	26	8	0
0	0	0	0	6	3	9	0	1	恭城	6	蒙娟	4	149.5	47.2	2	-1.51	1.94	3.65	8.36667	30	11	0
0	0	0	1	9	3	9	1	1	恭城	6	明丽梅	6	154	49.7	1	-0.6	-0.02	0.48	8.13333	20	11	1
0	0	1	0	9	3	9	0	1	固原	7	孙彩琴	5	168	51	1	2.5	-0.53	-2.18	8.73333	23	10	1
0	0	1	0	8	4	5	0	1	固原	7	武向荣	3	159	65.8	1	0.77	-1.26	-2.28	5.8	27	1	1
0	0	0	1	5	4	6	0	1	固原	7	张小红	8	145	45.2	1	0.48	0.47	0.35	6.83333	22	12	0
0	0	0	0	8	3	9	0	1	固原	7	沈小妮	5	170	52.7	1	-0.94	-0.67	-0.1	7.73333	22	11	1
0	0	0	0	8	2	8	0	1	固原	7	薛登英	3	160	45.2	1	-0.09	-0.42	-0.51	12.5667	24	7	1
0	0	0	0	0	3	8	0	1	固原	7	朱彩虹	6	160	51.2	2	-0.38	0.03	0.39	8.3	31	11	1
0	0	0	0	5	3	8	0	1	固原	7	杨晓娟	5	161	67.5	1	0.75	2.8	3.27	9.16667	20	10	0
0	0	0	1	5	2	8	0	1	固原	7	乔玉玲	4	155	40.9	1	0.37	0.04	-0.18	12.2	21	7	0
0	0	0	0	8	1	5	0	1	固原	7	褚万瑞	6	165	54.6	2	0.06	-0.75	-1.12	1.96667	29	5	0
0	0	0	1	5	4	8	0	1	固原	7	夏燕	6	165	50.1	1	-0.62	-0.38	0.05	7.23333	21	12	1
0	0	0	0	9	4	12	1	1	固原	7	蔡春兰	5	155	56.1	1	-0.62	0.8	1.58	7.23333	23	12	1
0	0	0	0	8	2	8	0	1	固原	7	陈彩云	5	170	52.3	1	0.19	0.74	0.84	11.1667	28	8	1
0	0	0	0	5	2	11	0	1	固原	7	卢建琴	7	155	73.1	2	0.14	-0.9	-1.3	12.9667	25	6	1
0	0	0	0	8	3	5	0	1	固原	7	张小玲	6	152	50.8	2	1.09	0.5	0.02	10.6333	28	9	1
0	0	0	0	8	3	11	0	1	固原	7	仁玉萍	5	148	48.6	1	-1.96	-0.96	0.31	7.9	23	11	1
0	0	0	0	8	3	8	0	0	固原	7	熊毕芳	5	158	50.7	2	-1.27	-0.86	-0.19	9.06667	24	10	0
0	0	0	0	9	3	9	0	1	固原	7	李秀萍	8	167	54.5	1	-1.14	-0.46	0.25	8.83333	23	10	0
0	0	0	0	9	1	9	0	1	固原	7	张润霞	5	151	42.4	1	1.87	1.3	-0.05	2.06667	24	5	0
0	0	0	1	5	4	8	0	1	固原	7	郭爱琴	6	167	68.4	1	1.27	-0.69	-1.77	6.5	24	1	1
0	0	0	0	8	4	8	0	1	固原	7	马淑萍	5	161	65.2	1	1.6	2.48	2.16	5.3	25	2	0
0	0	1	0	8	4	8	0	1	固原	7	唐娟	7	160	54.4	2	0.85	-1.16	-2.14	6.43333	30	1	1
0	0	0	0	8	3	8	0	1	固原	7	张锐红	8	167	57.5	1	0.69	0.33	0.04	9.26667	20	10	0
0	0	0	0	9	4	9	0	1	固原	7	马彩霞	5	160	59.7	1	2.02	1.14	0.26	7.4	22	12	1
0	0	1	0	9	3	9	0	1	固原	7	邓荣	5	160	54	1	1.71	-0.95	-2.35	7.86667	21	11	1
0	0	0	0	8	4	11	0	1	固原	7	陈向萍	4	150	56.1	2	1.5	2.27	1.87	5.03333	29	2	1
1	0	0	0	8	4	8	0	1	固原	7	宋红燕	6	150	39.4	1	-2.16	-0.32	1.4	6.76667	22	12	1
0	1	1	0	0	4	0	0	1	固原	7	马玉兰	5	160	49.6	3	-1.17	-3.05	-3.26	6.66667	32	1	1
0	0	0	0	9	1	6	1	1	固原	7	王彩英	4	163	49.4	1	0.15	1.29	1.65	2.43333	18	5	1
0	0	0	0	6	4	2	0	1	固原	7	穆小玲	4	150	48	2	0.57	1.71	1.9	6.06667	21	1	0
0	0	0	0	2	4	8	1	1	固原	7	马彩霞	5	170	59.3	1	0.59	0.76	0.66	6.8	28	12	1
0	0	0	0	4	1	5	1	1	固原	7	马红花	5	160	53.3	1	0.01	1.06	1.52	2.2	17	5	1
0	0	0	0	1	3	1	0	1	固原	7	海平花	6	165	62	1	0.31	-0.44	-0.77	9.96667	21	9	0
0	0	0	1	0	2	0	1	1	固原	7	门志梅	6	150	44	3	-1.19	-1.11	-0.77	13.1	26	6	0
0	0	0	0	0	4	0	1	1	固原	7	海珍	5	160	59.1	1	0.07	0.48	0.66	6.8	21	12	0
0	0	0	0	2	3	2	0	1	固原	7	马成花	4	158	49.9	2	1.7	1.73	1.32	8.26667	25	11	0
0	0	0	0	0	1	3	0	1	固原	7	马东梅	4	162	55.8	2	-1.34	-0.21	1.16	3.16667	21	4	1
0	0	0	0	5	4	5	1	1	固原	7	杨生梅	3	162	50.4	1	0.61	0.45	0.2	5.53333	19	2	1
1	0	0	0	0	3	0	1	1	固原	7	马金霞	6	155	50	4	-3.26	0	2.39	10.3	26	9	1
0	0	0	0	0	3	0	1	1	固原	7	张雪莲	3	160	55	1	0.34	0.05	-0.12	9.33333	24	10	1
0	0	0	0	0	4	0	1	1	固原	7	任玲	5	160	57.2	1	1.05	-0.32	-1.12	6.63333	21	1	0
0	1	1	0	5	1	5	1	1	固原	7	马怀英	5	157	54.5	2	-0.38	-3.15	-4.08	3.46667	23	4	0
0	0	0	0	2	2	3	0	1	固原	7	马小燕	8	150	45.6	2	-0.59	-0.57	-0.39	11.8667	20	7	1
0	0	0	0	4	3	0	1	1	固原	7	马志梅	5	155	68	1	-1.6	1.16	2.66	8.83333	18	10	1
0	0	0	0	8	1	5	1	1	固原	7	海娟玲	5	155	51	1	1.44	0.75	-0.13	3.96667	26	3	0
0	0	0	0	0	3	0	1	1	固原	7	马去梅	5	162	50	3	-1.77	0.89	2.43	9.13333	26	10	1
0	0	0	0	8	2	8	1	1	固原	7	马玉兰	5	153	48.9	2	-1.02	1.04	2.01	11.8333	24	8	0
0	0	0	0	0	3	0	1	1	固原	7	马红兰	9	155	52	7	-1.03	0.48	1.45	7.86667	35	11	1
0	0	0	0	0	3	0	1	1	固原	7	马玉兰	5	160	56	3	-0.06	0.37	0.54	10.6667	24	9	0
0	0	0	0	7	1	7	1	1	固原	7	马芬莲	3	160	54	1	-1.12	-0.07	1.06	3.73333	18	4	0
0	0	0	0	5	2	8	0	1	固原	7	李翠云	8	154	53.4	1	-1.58	0.47	2.86	1.36667	22	6	1
0	0	0	0	3	1	9	0	1	固原	7	李来霞	4	162	64	1	0	0.13	0.23	2.53333	24	5	0
0	0	0	0	8	4	5	0	1	固原	7	孙霞	4	162	53.3	2	0.2	1.44	1.76	4.9	28	2	1
0	0	0	0	8	2	5	0	1	固原	7	李彩云	6	163	75	2	3.37	2.99	0.72	1.43333	24	6	1
0	0	0	0	8	3	8	0	1	固原	7	杨春梅	6	150	46.8	2	-0.59	-1.79	-1.96	8.63333	29	11	1
0	0	0	0	9	1	3	0	1	固原	7	赵淑云	4	161	55.8	2	-0.77	0.2	1.16	2.73333	33	4	1
0	0	0	1	6	4	6	0	1	固原	7	刘小伟	4	155.251	52.1685	1	-0.88	-1.35	-1.08	7.63333	21	12	1
0	0	0	0	11	3	5	0	1	固原	7	殷文红	5	158	53.2	3	-0.82	0.01	0.62	9	32	10	0
0	0	0	0	5	3	8	0	1	固原	7	魏云云	3	150	44.3	1	0.34	-0.26	-0.5	7.86667	25	11	1
0	0	0	0	5	1	8	0	1	固原	7	王金凤	3	155	43.2	1	-0.02	-1.38	-1.87	4.03333	25	3	0
0	0	0	0	7	1	6	0	1	固原	7	陆波	6	150	42.9	1	-0.25	-1.03	-1.24	3.46667	19	4	1
0	0	0	0	3	3	8	0	1	固原	7	马淑霞	4	145	57.7	2	-1.13	-0.88	-0.26	8.03333	32	11	1
0	0	0	0	5	3	5	0	1	固原	7	王丽君	3	165	49.1	1	0.79	0.19	-0.21	9.83333	24	9	0
0	0	0	0	5	4	5	0	1	固原	7	张宏霞	5	154	46.3	1	-1.74	1.65	3.6	6.23333	22	1	0
0	0	0	0	5	3	8	0	1	固原	7	张彩琴	7	161	64.9	1	0.61	2.95	3.33	9.63333	21	10	1
0	0	0	0	8	3	8	0	1	固原	7	陈秀琴	5	155	48.4	1	-0.92	0.3	1.12	8.43333	24	11	1
0	0	0	0	5	3	5	0	1	固原	7	曹冬亮	5	164	73.4	1	0.69	3.22	3.62	8.03333	26	11	1
0	0	0	0	5	3	8	0	1	固原	7	唐彩红	3	160	52	1	2.61	0.85	-0.32	9.96667	25	9	1
0	0	0	1	0	2	11	0	0	固原	7	唐粉红	6	168	52	2	0.48	0.09	-0.18	11.9667	28	7	0
0	0	0	0	0	3	5	1	1	固原	7	马燕	5	160	68.4	3	-0.28	1.62	2.24	10.4333	32	9	1
0	0	0	0	1	4	8	1	1	固原	7	桂万花	3	170	60	1	2.24	1.55	0.48	5.26667	18	2	1
0	0	0	0	7	4	9	1	1	固原	7	民瑶兰	9	153	63.6	3	-0.92	0.56	1.49	7.33333	27	12	1
0	0	1	0	5	3	5	1	1	固原	7	杨秀兰	6	155	59.8	2	4.23	-0.25	-2.73	8.16667	28	11	1
0	0	0	1	0	2	2	1	1	固原	7	丁春燕	4	155.251	52.1685	1	1	-0.56	-1.38	10.9333	22	8	0
0	0	0	0	0	4	0	1	0	固原	7	马国兰	4	155.251	52.1685	2	3.56	1.33	-0.37	7.16667	27	12	1
0	0	0	0	0	3	8	1	1	固原	7	赵志兰	5	167	62.4	1	-0.72	-0.34	0.04	10.4333	24	9	1
0	0	0	0	0	4	8	1	1	固原	7	单梅	3	160	49	1	-0.28	0	0.28	6.66667	19	1	0
0	0	0	1	0	3	0	1	1	固原	7	海常娥	4	165	47.1	2	5.75	2.13	-0.26	8.5	27	11	0
0	0	0	0	8	1	11	0	1	固原	7	苟新红	6	162	77.9	2	-1.05	-1.43	-0.85	3.66667	24	4	0
0	0	0	0	8	4	8	0	1	固原	7	王海霞	7	167	66.4	2	0.68	1.47	1.49	5.33333	25	2	0
1	0	0	0	9	2	9	0	1	固原	7	马晓霞	4	170	55.5	2	-3.17	0.69	2.99	12.9667	30	6	1
0	0	0	0	8	2	11	0	1	固原	7	杨晓梅	4	160	56.6	2	0.37	1.13	1.3	11.4	27	8	0
0	0	0	0	6	4	9	0	1	固原	7	毛登金	3	150	40.1	1	-1.13	0.22	1.27	5.76667	24	1	1
0	0	0	0	3	2	5	0	1	固原	7	穆桂荣	6	160	53.6	2	-0.36	1.15	1.73	12.1	24	7	0
0	0	0	0	8	1	8	0	1	固原	7	李淑翠	4	155	54.7	1	0.35	2.47	2.96	2.63333	31	5	1
0	0	1	0	5	3	5	1	1	固原	7	勉永兰	5	170	69.8	3	3.53	-0.54	-2.85	8.7	24	11	0
0	0	0	0	5	3	5	1	1	固原	7	丁秀琴	3	165	50.4	1	-1.22	-0.9	-0.35	10.5667	23	9	1
0	0	0	0	8	2	8	1	1	固原	7	张小敏	5	169	59.7	1	1.37	0.51	-0.1	11.3667	21	8	1
0	0	0	1	0	1	8	1	1	固原	7	何尔买	6	158	59.5	2	-1.46	1.59	3.33	4.63333	24	3	1
0	0	0	0	9	3	9	1	1	固原	7	马小燕	5	164	60.7	2	-0.85	0.21	0.87	9.86667	23	9	1
0	0	0	0	8	1	8	1	1	固原	7	马小燕	5	164	60.8	1	0.35	0.29	0.14	4.13333	22	3	0
0	0	0	0	6	2	6	1	1	固原	7	马小兰	6	155	58.4	3	-1.09	-1.21	-0.95	12.9333	30	6	1
0	0	0	0	2	3	0	1	1	固原	7	马玉兰	4	155	54.8	1	1.17	2.34	2.28	8.7	21	11	1
0	0	0	0	5	4	8	1	1	固原	7	马廷兰	8	165	64	2	1.26	0.85	0.25	5.16667	22	2	0
0	0	0	0	9	1	9	0	1	固原	7	李海燕	6	162	54.3	2	0.25	1	1.16	3.76667	24	3	0
0	0	0	0	9	1	12	0	1	固原	7	赵延琴	6	158	50.7	1	-0.04	0.77	1.14	2.56667	22	5	0
0	0	0	0	9	2	9	0	1	固原	7	康香慧	3	165	42.1	1	-0.36	0.06	0.29	12.1	22	7	0
0	0	0	0	6	4	6	1	1	固原	7	李金芳	5	160	56	3	1.1	0.57	0.06	6.56667	30	1	0
0	0	0	0	0	4	0	1	1	固原	7	海有梅	6	165	61.5	3	-1.37	-0.13	1.05	5.06667	27	2	1
0	0	0	0	0	4	0	1	1	固原	7	撒淑芳	3	155	49.1	1	-1.08	-0.52	0.27	6.23333	26	1	0
0	0	0	0	0	4	10	1	1	固原	7	马得兰	3	158	51.8	1	0.92	0.46	0.01	5.73333	24	1	1
0	0	0	0	3	3	0	1	1	固原	7	管全兰	3	155	48.9	1	-0.84	-1.19	-0.95	9.06667	23	10	1
0	0	0	0	0	2	0	1	1	固原	7	何发海	3	160	59.3	1	-0.05	1.11	1.5	12.2667	23	7	0
0	0	0	0	0	1	5	1	1	固原	7	马国智	10	165	64.7	1	-0.37	0.41	1.04	2.26667	21	5	0
0	0	0	1	0	4	6	1	0	固原	7	何发权	5	155.251	52.1685	1	0.78	0.1	-0.36	6.4	21	1	0
0	0	0	0	0	1	2	1	1	固原	7	王志兰	4	155	45.9	2	0.92	0.78	0.21	2.93333	24	4	1
0	0	0	0	2	4	5	1	1	固原	7	马国宝	2	160	50.6	1	2.24	1.01	-0.09	6.2	21	1	0
0	0	0	0	0	3	5	1	1	固原	7	王国兰	8	160	52.8	1	-0.53	-0.8	-0.65	9.3	19	10	1
0	0	0	0	0	4	6	1	1	固原	7	韩成花	4	154	53.1	1	-0.61	0.55	1.26	6.53333	21	1	1
0	0	0	0	0	3	11	1	1	固原	7	柯生花	7	156	57.8	2	0.13	0.17	0.17	9.53333	21	10	0
0	0	0	0	0	4	0	1	1	固原	7	杨生霞	4	160	53.1	2	0.76	0.18	-0.21	6.63333	27	1	1
0	0	0	0	5	3	11	1	1	固原	7	黑学芳	3	162	69.9	1	0.24	1.22	1.51	8.6	25	11	0
0	0	0	0	3	4	4	1	1	固原	7	瞿学红	4	160	57.3	2	1.41	1.22	0.72	6.13333	29	1	0
0	0	1	0	5	1	8	0	1	固原	7	王治琴	6	168	59.4	1	2.05	-1.26	-3.64	3.56667	24	4	1
0	0	0	0	9	4	9	0	1	固原	7	安育梅	6	155	45	1	1.68	2.77	2.34	4.83333	24	2	1
0	0	0	0	9	3	9	1	1	固原	7	马彦红	3	160	45.1	1	0.15	-0.47	-0.65	8.16667	24	11	1
0	0	0	0	5	1	2	1	1	固原	7	马小霞	5	158	58.2	1	-1.23	-0.03	1.55	2.2	19	5	1
0	0	0	0	8	3	8	0	1	固原	7	柴玉荣	8	160	55.9	1	0.5	1.26	1.4	8.16667	27	11	0
0	0	0	0	8	3	8	0	1	固原	7	孟清娥	8	155	50.3	1	1.46	1.44	1.09	9.36667	22	10	0
0	0	0	0	12	3	12	0	1	固原	7	陈福兰	5	160	50.5	1	1.03	0.3	-0.21	9.4	23	10	0
0	0	0	0	5	4	7	0	1	固原	7	王红娟	6	160	49.5	1	0.18	0.44	0.52	6.63333	25	1	0
0	0	0	0	8	4	11	0	1	固原	7	刘一静	5	160	50	1	-0.49	-1.15	-1.09	5.1	20	2	0
0	0	0	0	0	2	9	1	1	固原	7	李梅	7	153	49.4	5	-0.16	0.49	0.73	11.8667	25	8	1
0	0	0	0	5	4	5	1	1	固原	7	李霞	5	162	68.5	1	-0.08	0.7	1.05	6.43333	19	1	1
0	0	0	0	12	4	9	1	1	固原	7	何兰	3	153	44	1	1.02	0.23	-0.36	6.06667	26	1	0
0	0	0	0	5	2	9	1	1	固原	7	何生强	3	153	70.5	1	-0.28	0.34	0.61	12.1	23	7	1
0	0	0	0	0	1	5	1	1	固原	7	丁成花	4	168.7	74.4	2	1.29	1.49	1.02	4.8	26	3	1
0	0	0	0	4	3	7	1	1	固原	7	何得芳	5	157	52.4	3	-1.18	0.42	1.43	8.9	23	10	0
0	0	0	0	9	1	12	0	1	固原	7	张桃丽	5	153	49	1	1.45	0.58	-0.32	4.43333	22	3	0
0	0	0	0	0	4	9	0	1	固原	7	马继海	4	160	55.8	2	-1.17	0.24	1.36	4.83333	29	2	1
0	0	0	0	1	2	5	1	1	固原	7	普梅	6	160	71.5	1	-0.07	0.7	0.94	12.5333	21	7	1
0	0	0	0	8	2	8	0	1	合浦	8	苏惠英	7	156.1	51	1	0.53	0.47	0.3	12.2667	22	7	0
0	0	1	0	11	4	11	0	1	合浦	8	潘丽远	8	158	50.9	1	0.03	-1.53	-2.06	5.9	26	1	0
0	1	1	0	11	2	11	0	1	合浦	8	潘能霞	4	154	45	2	-0.68	-2.05	-2.38	11.6333	28	8	1
0	0	0	0	8	3	11	0	1	合浦	8	徐东妹	14	155	45	2	0.61	0.74	0.61	10.4	20	9	1
0	0	0	0	5	2	5	0	1	合浦	8	麦兰清	4	150	42.3	2	-0.06	-0.05	-0.06	13.1333	31	6	0
0	0	0	0	8	1	11	0	1	合浦	8	岑梅勋	4	160	48.2	2	-0.01	-1.16	-1.59	3.13333	31	4	0
0	0	0	0	8	1	8	0	1	合浦	8	吴萍	4	150	49	2	-0.29	-0.23	-0.04	4.4	32	3	1
0	0	0	0	7	2	8	0	1	合浦	8	杨秀兰	4	153	49.3	2	-1.3	-1.48	-1.11	11.1667	31	8	0
0	0	0	0	8	3	8	1	1	合浦	8	黄海燕	5	162	48.5	1	0.38	-0.04	-0.25	9.26667	25	10	1
0	0	0	0	8	4	8	0	1	合浦	8	陈丽美	5	157	41.1	1	0.62	-0.67	-1.3	6.63333	25	1	0
0	0	0	0	9	4	8	0	1	合浦	8	麦启贺	5	160	49.2	1	0.44	-0.18	-0.55	5.16667	25	2	1
0	0	0	0	12	4	9	0	1	合浦	8	陈锡宜	7	155	42.3	2	0.43	0.46	0.39	7.03333	26	12	1
0	0	0	0	9	1	9	0	1	合浦	8	凌海燕	7	165	59.2	2	1.63	1.56	0.84	4.23333	26	3	0
0	0	0	0	9	3	9	0	1	合浦	8	庞玉秀	8	160.1	54	1	1.33	0.89	0.37	8.16667	20	11	1
0	0	0	0	8	4	5	0	1	合浦	8	徐远君	4	155.251	52.1685	2	-0.94	0.25	1.15	5.7	27	2	1
1	1	1	0	8	2	8	0	1	合浦	8	庞维兰	6	152	45	1	-2.09	-2.75	-2.32	11.4667	20	8	1
0	0	0	1	8	1	8	0	1.04376	合浦	8	庞小丽	5	165	62	1	-0.44	0.43	1.01	4.5	20	3	0
0	0	0	1	5	4	8	0	1	合浦	8	周和英	5	153	57	1	-0.73	-0.44	0.05	7.4	27	12	1
0	0	0	0	5	4	11	0	1	合浦	8	黄运莲	6	152	52.5	2	0.8	0.37	-0.05	5.46667	30	2	1
0	0	0	1	11	3	8	0	1	合浦	8	陈小蓉	6	155.251	52.1685	1	1.46	0.01	-0.86	9.36667	26	10	0
0	0	0	0	7	1	9	0	1	合浦	8	庞荣琼	4	153.5	49.5	2	-0.53	0.77	1.73	2.06667	28	5	0
0	0	0	0	8	3	8	0	1	合浦	8	陈业惠	7	163	52.3	1	1.05	1.33	1.18	10.8333	26	9	0
0	0	0	1	8	3	8	0	1	合浦	8	林友	6	159	52	2	0.86	2.3	2.4	9.43333	27	10	1
0	0	0	0	8	4	8	0	1	合浦	8	王子燕	6	162.5	47.5	1	0.37	-0.25	-0.54	5.86667	20	1	0
0	0	0	0	5	3	5	0	1	合浦	8	庞跃莲	6	157	56.5	1	-0.55	0.31	0.86	7.93333	31	11	0
0	0	0	0	8	3	8	0	1	合浦	8	庞学感	9	159.5	53.5	1	0.05	-0.18	-0.22	8.93333	23	10	0
0	0	0	0	8	4	8	0	1	合浦	8	吴尉燕	8	154	53.4	1	0.69	0.78	0.62	6.53333	19	1	0
0	0	0	0	8	4	8	0	1	合浦	8	潘荫凤	5	146	48.6	1	0.46	0.64	0.56	5.6	22	2	1
1	1	0	0	6	4	8	0	1	合浦	8	曾小玉	5	156.2	38.1	1	-2.19	-2.53	-1.51	6.13333	21	1	1
0	0	0	0	5	4	11	0	1	合浦	8	邓如丽	5	152	43.5	1	-0.75	-0.98	-0.61	5.03333	24	2	0
0	0	0	0	12	2	9	0	1	合浦	8	陈晓玲	4	155	46.5	2	0.41	2.03	2.44	1.13333	28	6	1
0	0	0	0	8	1	8	0	1	合浦	8	苏文娟	7	161	53.5	1	-0.48	1.92	2.88	4.6	23	3	1
0	0	0	0	8	1	8	0	1	合浦	8	刘美秀	7	162	54.5	2	-1.86	-1.74	-0.44	3.6	26	4	1
0	1	1	1	8	4	8	0	1	合浦	8	钟春招	5	155.251	52.1685	1	-0.42	-2.4	-2.91	6.23333	26	1	0
0	0	0	0	8	1	8	1	1	合浦	8	张小梅	7	162	48.5	1	0.26	0.06	-0.08	4.93333	20	3	1
0	0	0	0	8	1	8	1	1	合浦	8	林英萍	5	160	53.5	3	-0.19	0.31	0.71	2.26667	26	5	1
0	0	0	0	8	1	8	0	1	合浦	8	林英萍	5	160	53.5	3	-0.59	1.6	2.91	2.26667	26	5	1
0	0	0	0	8	3	8	0	1	合浦	8	谭永琼	5	164	54	3	-1.72	0.36	1.79	8.26667	26	11	1
0	0	0	0	12	3	9	0	1	合浦	8	谭承华	9	155	48	2	0.43	1.43	1.66	9.73333	27	10	0
0	0	0	0	8	2	8	0	1	合浦	8	王健芳	4	156	47	2	-0.7	0.34	0.87	12.1	25	7	1
0	0	0	0	9	2	9	0	1	合浦	8	石相丽	4	158	49.2	2	-0.06	-0.81	-1.12	1.36667	24	6	1
0	0	1	0	8	3	11	0	1	合浦	8	庞林风	3	157	45.5	1	0.18	-1.59	-2.26	8.7	23	11	0
0	0	0	0	8	3	8	0	1	合浦	8	蒋化芳	5	156	56	2	-1.33	-0.31	0.64	8.36667	33	11	1
0	0	0	0	9	3	5	0	1	合浦	8	莫兴妹	4	157	41.2	2	0.15	-0.82	-1.21	10.2667	25	9	0
0	0	0	0	9	3	9	0	1	合浦	8	孙玉梅	5	152	43	1	-1.15	-1.09	-0.65	10.4333	26	9	1
0	1	1	0	7	3	7	0	1	合浦	8	肖文萍	4	158	46.8	2	-1.29	-2.2	-2.12	10.7	28	9	1
0	0	0	0	8	1	8	0	1	合浦	8	陈延玉	3	153	50	1	-0.33	0.21	0.61	4.9	28	3	0
0	0	0	0	6	1	8	0	1	合浦	8	吴雪琴	6	162	42	1	0.16	0.26	0.25	1.9	16	5	0
0	0	0	0	5	4	8	0	1	合浦	8	庞伟娟	5	162	57	1	0.06	0.66	0.88	5.33333	27	2	1
0	0	0	0	8	4	8	0	1	合浦	8	李作莉	6	157	54	2	-1.49	-1.69	-1.01	7.36667	23	12	0
0	0	0	0	8	1	8	0	1.04376	合浦	8	曹艳红	5	155.251	52.1685	1	0.33	1.35	1.58	2.06667	28	5	1
0	0	0	0	12	1	12	0	1	合浦	8	潘远莲	6	155	51.2	1	0.84	-0.21	-1.09	2.9	19	5	0
0	0	0	0	8	2	8	1	1	合浦	8	莫绍群	7	155.6	52	1	-0.56	-0.55	-0.04	1.56667	22	6	0
0	0	0	0	9	1	8	0	1	合浦	8	陈如妹	5	156.5	47.5	1	1.74	1.03	-0.17	2.8	19	5	1
0	0	0	0	8	2	8	0	1	合浦	8	陈瑞凤	7	156.5	42.1	1	-1.08	1.79	2.92	11.4	24	8	1
0	0	0	0	5	2	5	0	1	合浦	8	何发维	4	142	39.2	2	-0.45	-0.12	0.48	1.63333	24	6	1
0	0	0	0	9	2	9	0	0	合浦	8	陈承婷	6	153	52.5	2	-0.93	-1.05	-0.82	11.7	23	8	1
0	0	0	0	9	3	11	0	1	合浦	8	包爱辉	3	164	53.3	1	-0.54	0.52	1.02	10.9333	31	9	1
0	0	0	0	6	3	6	0	1	合浦	8	严佳丽	5	160	46.1	1	-1.21	-0.69	0.05	8.16667	20	11	1
0	0	0	0	9	3	9	0	1	合浦	8	彭少华	6	158	42	1	0.28	0.33	0.31	8.53333	23	11	0
0	0	0	0	9	1	9	0	1	合浦	8	伍祚华	7	154	49.4	1	0.74	1.76	1.72	3.86667	21	4	1
0	1	1	0	13	2	15	0	1	合浦	8	蔡远丽	4	156	55	1	-1.81	-2.4	-2.09	12.7	26	7	1
0	0	0	0	9	4	9	0	1	合浦	8	花燕春	4	163	53.5	2	0.09	-0.81	-1.08	6.2	24	1	1
0	0	0	0	9	2	9	0	1	合浦	8	王小燕	9	156	38.6	1	-0.63	-1.28	-1.36	11.8333	20	8	0
0	0	0	0	8	4	8	0	0	合浦	8	莫冰新	4	161.5	54	2	-1.47	-0.06	1.16	6.83333	39	1	0
0	0	1	0	11	4	11	0	1	合浦	8	香小珍	6	160.2	55.2	1	2.37	-0.34	-2.08	5.96667	25	1	1
0	0	0	0	8	4	8	0	1	合浦	8	王燕	5	163.1	46.2	1	1.07	2.8	2.87	7.8	21	12	1
0	0	0	0	9	3	9	0	1	合浦	8	李月琼	6	153.5	40.1	1	-1.37	-0.47	0.41	8.86667	26	11	0
0	1	1	0	8	4	8	0	1	合浦	8	蔡莲芬	6	161.2	60.1	2	-1.33	-2.57	-2.4	5.3	35	2	1
0	0	0	0	8	1	8	0	1	合浦	8	钟娟	4	158.3	65.1	2	1.66	1.8	1.09	4.13333	30	3	1
0	0	0	0	8	3	8	0	1	合浦	8	容传英	5	150.2	55.1	2	-1.15	1.8	3.13	9.46667	33	10	0
0	0	0	0	6	2	9	0	1	合浦	8	吴丽梅	4	155.2	46.2	2	0.82	0.17	-0.25	11.2	29	8	1
1	0	0	0	5	2	5	0	1	合浦	8	张秀琼	4	149	43.6	2	-3.04	-0.88	0.92	12.9667	27	7	0
1	1	0	0	5	4	8	0	1	合浦	8	罗远娟	4	153	54.6	2	-3.57	-2.81	-0.39	6.1	29	1	1
0	0	0	0	5	1	5	0	1	合浦	8	袁家月	4	160	58.6	2	-1.71	-0.83	0.68	3.86667	26	4	0
0	0	0	0	5	4	5	0	1	合浦	8	陈彩秀	4	162	60	2	-1.04	-0.5	0.24	6.5	27	1	0
0	0	0	0	8	2	8	0	1	合浦	8	凌清丽	4	158	52.3	1	-1.57	-1.03	-0.36	12.2	27	7	0
0	0	0	0	6	3	9	0	1	合浦	8	谢新英	4	145	44	2	0.7	0.51	0.26	9.46667	28	10	1
0	0	0	1	5	2	5	0	1	合浦	8	秦君凤	3	155.251	58.7	1	-1.21	-0.57	0.04	11.4	36	8	1
0	0	0	0	8	2	8	0	1	合浦	8	李焕珍	5	149.3	41.1	3	-0.77	0.39	0.98	12.2333	40	7	0
0	0	0	0	11	2	8	0	1	合浦	8	张文冰	4	150.1	52.2	2	-1.92	0.49	1.86	12.5667	34	7	0
0	0	0	0	11	3	11	0	1	合浦	8	吴珍	6	155.251	52.1685	1	-1.5	0.38	1.56	9.93333	29	10	1
0	0	0	0	9	1	9	0	1	合浦	8	黄润梅	4	155	47.2	1	-0.91	2.14	4.18	1.93333	19	5	1
0	0	0	0	9	4	9	0	1	合浦	8	傅小珍	4	153	53.7	2	-0.61	0.94	1.78	5.86667	32	2	0
0	0	0	0	8	1	8	0	1	合浦	8	傅小娟	6	158.2	49.2	2	0.94	1.91	1.7	2.63333	26	5	1
0	0	0	1	13	2	15	0	1	合浦	8	陈家庆	6	155.251	52.1685	1	1.05	-0.24	-0.97	11.7667	27	8	0
0	0	0	0	8	3	8	0	1	合浦	8	刘敏	4	150.6	44.1	1	0.81	1	0.83	10.4333	24	9	1
0	0	0	0	9	4	9	0	1	合浦	8	张海燕	4	153.5	44	1	1.47	1.46	0.97	6.8	23	1	1
0	0	0	0	8	1	8	0	1	合浦	8	莫珍凤	4	160.1	56.5	2	2.39	1.3	-0.12	3.9	27	4	1
0	0	0	0	8	3	8	0	1	合浦	8	劳视梅	7	160	52.5	1	5.89	1.94	-0.72	10.7667	33	9	0
0	0	0	0	9	4	9	0	1	合浦	8	陈秀兰	4	155.3	44	2	-0.42	1.41	2.2	6.93333	27	1	1
1	0	0	0	8	1	8	0	1	合浦	8	黄丽如	6	158	51.4	2	-2.15	-1.31	0.26	4.86667	24	3	1
0	0	0	0	5	1	8	0	1	合浦	8	秦雄丽	4	154	56.8	2	0.18	0.69	0.83	4.83333	25	3	0
0	0	0	0	9	4	9	0	1	合浦	8	滕金丽	3	154	48	1	-1.81	-0.76	0.47	7.66667	24	12	1
0	0	0	0	6	4	12	0	1	合浦	8	翁小燕	7	153	37.3	1	0.93	-0.03	-0.63	6.33333	26	1	1
0	0	0	0	7	2	8	0	1	合浦	8	付梅花	5	154	52.2	3	-0.75	-1.3	-1.26	11.3333	30	8	1
0	0	0	0	6	1	9	0	1	合浦	8	曾美	8	157	55.9	1	0.94	0.81	0.16	2.03333	17	5	0
0	0	0	0	8	1	11	0	1	合浦	8	苫君玲	4	152	47.8	2	-0.81	-0.46	0.14	3.96667	28	3	1
0	0	0	0	5	3	5	0	1	合浦	8	黄金凤	6	154	41.3	2	-0.62	-0.62	-0.34	9.06667	24	10	1
0	0	0	1	9	3	8	0	1	合浦	8	陈丽群	7	154	51.4	1	-1.05	-0.75	-0.19	8.66667	20	11	0
0	0	0	0	5	1	8	0	1	合浦	8	郭小凤	6	160	53.8	1	0.93	0.13	-0.58	4.23333	24	3	1
0	0	0	1	5	2	12	0	1	合浦	8	张海娟	5	155.251	52.1685	1	-1.39	-1.48	-1.09	12.2333	28	7	0
0	0	0	0	5	2	9	0	1	合浦	8	李兰	6	155.3	50.3	2	0.12	0.32	0.34	11.4	31	8	1
0	0	0	0	5	2	11	0	1	合浦	8	陈继珍	7	160.5	64.1	2	0.32	0.87	0.93	12.1667	40	7	1
0	0	0	1	8	4	8	0	1	合浦	8	陈春花	5	155.251	52.1685	2	0.32	0.22	0.11	5.33333	25	2	0
0	0	0	0	6	3	9	0	1	合浦	8	石燕华	11	148	47.7	2	0.1	-0.75	-1.04	9.06667	29	10	0
0	0	1	0	8	2	8	0	1	合浦	8	罗海琪	4	160	58.5	2	0.09	-1.8	-2.53	12.6333	25	7	1
0	1	1	0	6	2	6	0	1	合浦	8	管丽珍	4	153	41	2	-0.57	-2.33	-2.87	11.8333	26	8	1
0	0	0	0	6	4	9	0	1	合浦	8	黄萍	4.78781	155.251	52.1685	1	0.38	0.93	0.99	5.23333	15	2	1
0	0	0	0	6	4	9	0	1	合浦	8	陈润萍	12	150	41.6	2	0.9	-0.88	-1.78	6.36667	26	1	1
0	0	1	0	9	1	9	0	1	合浦	8	周国珍	4	154	62.5	2	0.96	-1.17	-2.53	3.53333	32	4	0
0	0	0	0	7	3	6	0	1	合浦	8	叶吉燕	5	155.4	43.2	2	-0.61	0.64	1.31	8.66667	34	11	1
0	0	0	0	8	3	8	0	1	合浦	8	徐春花	8	152.6	41.5	1	1.5	0.36	-0.4	9.5	20	10	0
0	0	0	0	3	4	8	0	1	合浦	8	刘贤娇	5	162.2	50.1	4	0.22	0.45	0.52	7.06667	35	12	1
0	0	0	0	9	3	9	0	1	合浦	8	罗玉凤	7	153.6	44.5	2	1.19	0.56	0.04	8.06667	29	11	0
0	0	0	0	11	4	8	0	1	合浦	8	李杨青	5	165	49	1	0.36	0.63	0.62	5.16667	24	2	0
0	0	0	0	8	2	8	0	1	合浦	8	郑雯媛	10	155.251	52.1685	1	0.75	1.34	1.36	11.9	22	8	0
0	0	0	0	9	4	9	0	1	合浦	8	林广爱	10	160.1	46.5	1	0.4	0.85	0.92	7.16667	19	12	0
0	0	0	1	8	2	11	0	1	合浦	8	周梦	8	155.251	52.1685	2	-0.17	-0.45	-0.51	12.7333	27	7	1
0	0	0	0	1	1	8	0	1	合浦	8	陈美莲	5	157.2	49.1	4	-0.81	0.58	1.51	4.1	33	3	1
0	0	0	1	8	4	8	0	1	合浦	8	林婷	10	155.251	52.1685	1	3.18	2.15	0.71	5.66667	24	2	1
0	0	0	0	9	3	9	0	1	合浦	8	沈美琼	5	155	47.9	3	-1.97	-1.5	-0.62	10.7667	30	9	1
0	0	0	0	9	4	9	0	1	合浦	8	邹春	4	155	46	2	-0.03	-1	-1.26	6.36667	30	1	1
0	0	0	1	5	4	1	0	1	合浦	8	林雪云	7	155.251	52.1685	1	0.64	-1	-1.75	7.93333	24	12	0
0	0	0	0	7	3	6	0	1	合浦	8	张志秀	4	150	43.5	2	1.28	0.07	-0.67	8.53333	22	11	1
0	0	0	0	9	3	11	0	1	合浦	8	林秀珍	5	159	45	3	-0.99	0.25	1.06	9.33333	24	10	1
1	1	0	0	5	4	5	0	1	合浦	8	梁伟萍	7	151	47.9	3	-3.17	-2.98	-1.27	7.26667	25	12	1
1	1	1	0	5	3	5	0	1	合浦	8	叶福燕	4	151.2	40.1	2	-2.37	-3.2	-2.66	10	29	10	1
0	0	0	1	8	2	13	0	1	合浦	8	黄绍平	3	155.251	52.1685	1	2.11	1.1	0.29	13.1333	32	7	0
0	0	0	1	3	2	9	0	1	合浦	8	汤梅	4	155.251	52.1685	2	-0.68	0.58	1.15	12.6667	29	7	1
0	0	0	0	10	4	12	0	1	合浦	8	庞开珍	3	152.3	42.1	1	-0.18	0.82	1.28	7.53333	23	12	0
0	0	0	0	8	3	8	0	1	合浦	8	李二妹	5	162.2	46.3	1	1.03	0.32	-0.18	10.2	29	9	1
0	0	0	0	9	4	9	0	1	合浦	8	李婷	3	158.2	50	1	-0.34	-1.45	-1.67	5.36667	19	2	1
0	0	0	0	5	3	8	0	1	合浦	8	黄秋	5	151	49.7	2	0.07	-1.04	-1.42	8.9	30	11	0
0	0	0	0	0	2	5	0	1	合浦	8	吴燕	4	149	49.3	2	-0.09	0.87	1.16	12.5667	31	7	1
0	0	0	0	9	4	9	1	1	合浦	8	李采霞	8	163	50.7	2	-0.15	1.17	1.71	6.53333	22	1	1
0	0	0	0	8	1	8	0	1	合浦	8	黄观娇	4	151	47.1	2	0.44	0.16	-0.18	3.5	22	4	1
0	0	0	0	5	1	5	0	1	合浦	8	周雯	3	150	44.5	1	-0.81	-0.88	-0.39	3.13333	27	4	1
0	1	1	0	2	3	9	0	1	合浦	8	苏田妹	5	158	40.5	3	-1.2	-2.49	-2.53	9.3	26	10	1
0	0	0	0	9	3	9	1	1	合浦	8	翁华美	5	152	42.9	1	-1	-0.7	-0.12	8.2	22	11	1
0	0	0	0	9	4	9	0	1	合浦	8	周英	3	164.3	57.3	1	-0.81	-0.25	0.33	7.73333	22	12	0
0	1	0	0	9	4	9	0	1	合浦	8	伍会芳	6	154	41.6	4	-1.76	-2.4	-1.78	6.86667	40	1	1
0	0	0	0	5	2	8	0	1	合浦	8	苏美	4	150	49.5	2	-1.36	-1.18	-0.73	12.8	23	7	1
0	0	0	1	9	2	11	0	1	合浦	8	周志武	7	155.251	52.1685	1	-1	-1.28	-1.08	11.7667	24	8	1
0	0	0	0	0	1	5	0	1	合浦	8	梁日娟	4	157	59.4	1	1.03	0.63	-0.03	3.53333	39	4	1
0	0	0	0	8	4	8	0	1	合浦	8	招青英	4	159.2	45.1	2	-0.4	1.23	1.97	6.63333	23	1	1
0	0	0	0	5	3	5	0	1	合浦	8	卢远颜	4	157.2	49.3	2	-1.85	0.16	1.52	9.96667	28	10	0
0	0	0	0	0	1	1	0	1	合浦	8	郑远兰	5	151.1	42.1	3	-1.28	-0.27	0.85	4.9	29	3	0
0	0	0	0	8	3	6	0	1	合浦	8	李清	4	159.1	54.3	2	0.27	-0.55	-0.87	10	28	10	1
0	0	0	0	2	2	9	0	1	合浦	8	海华琼	4	158.2	55.1	2	1.1	1.24	0.52	1.5	27	6	0
0	0	0	0	5	1	6	0	1	合浦	8	郑珍	6	153.1	55.2	3	-0.66	-1.38	-1.23	4.03333	34	3	0
0	0	0	0	0	2	5	0	1	合浦	8	方妹	5	153.1	45	3	-1.48	-0.63	0.13	11.7333	31	8	0
0	0	0	0	5	4	8	0	1	合浦	8	谢学青	5	152.6	50.1	1	-1.1	1.11	2.32	6.7	36	1	1
0	0	0	0	8	3	8	1	1	合浦	8	陈伟	3	160.5	50.1	1	-1.86	-1.48	-0.58	9.66667	31	10	0
0	0	0	0	9	1	12	0	1	合浦	8	刘海华	6	157.5	64.7	2	-0.5	-0.04	0.43	3.43333	32	4	1
0	0	0	0	9	2	12	0	1	合浦	8	周玉莲	5	163.5	53.2	1	-0.21	0.19	0.36	12.8333	24	7	1
0	0	0	0	9	3	9	0	1	合浦	8	刘敬霞	5	156.5	50.1	1	-0.79	-0.08	0.47	9.33333	24	10	0
0	0	0	0	9	4	18	0	1	合浦	8	何莲	6	152.5	43.2	2	0.34	0.17	0.06	7.73333	25	12	0
0	0	0	0	9	4	9	0	1	互助	9	应雅琴	9	155	52.4	1	-1.73	0.31	1.8	7.16667	23	12	1
1	0	0	1	15	3	15	0	1	互助	9	杨小红	7	155.251	52.1685	1	-2.22	-1.56	-0.38	9.13333	25	10	1
0	0	0	0	9	4	9	0	1	互助	9	任满香	10	148	48.6	1	-1.63	-0.49	0.73	7.1	20	12	0
0	0	0	0	5	3	12	0	1	互助	9	张守梅	5	165	51	1	-0.53	-0.25	0.06	9.23333	19	10	0
1	0	0	0	0	1	8	0	1	互助	9	刘应秀	4	157	50.2	2	-2.45	0	2.59	3.7	34	3	1
0	0	0	0	0	2	7	0	1	互助	9	全桂兰	4	160	55.9	2	-0.63	-0.38	-0.13	12.8333	31	6	1
0	0	0	0	8	3	8	0	1	互助	9	杨成莲	8	155	51.4	2	1.75	-0.24	-1.38	9.56667	27	9	0
0	0	0	1	3	3	5	0	1	互助	9	魏冬梅	5	158	54.5	1	1.14	0.73	0.28	8.03333	24	11	1
0	0	0	0	2	2	8	0	1	互助	9	金海花	5	148	41.8	2	-1.47	-0.49	0.35	11.0667	25	8	1
0	0	0	0	0	3	5	0	1	互助	9	李红秀	6	153	48.2	2	-0.92	-0.55	-0.07	10	25	9	1
0	0	0	0	5	4	5	0	1	互助	9	张芳	5	158	54.4	1	1.73	0.12	-0.92	7.23333	21	12	0
0	0	0	0	0	4	5	0	1	互助	9	乔之花	6	152	48.6	1	-1.77	-0.56	0.78	6.2	24	1	1
0	0	0	1	5	2	11	0	1	互助	9	张兰善	4	155.251	52.1685	1	1.07	0.65	0.26	11.9333	22	7	1
0	0	0	1	5	3	6	0	1	互助	9	王生梅	5	155.251	52.1685	1	-0.37	-1.37	-1.58	10.2	21	9	1
0	0	0	0	4	3	0	1	1	互助	9	麻万玛曹	5	155	54.5	2	2.41	1.34	0.36	8.86667	27	10	1
0	0	0	1	8	3	8	0	1	互助	9	雷春梅	7	155.251	52.1685	1	-1.46	0.21	1.4	8.26667	20	11	0
0	0	0	0	1	4	5	1	1	互助	9	安生梅	4	165	63.1	2	0.93	0.17	-0.36	6.5	29	12	0
0	0	0	0	8	2	5	0	1	互助	9	郑永萍	4	155.251	52.1685	2	0.74	-0.53	-1.2	12.2333	32	7	0
0	0	0	0	0	4	0	1	1	互助	9	胡？明花	4	155.251	52.1685	2	0.01	0.09	0.17	5.56667	24	1	1
1	1	0	0	0	2	5	0	1	互助	9	刘光芳	6	155.251	52.1685	2	-2.99	-2.2	-0.86	12.3333	29	7	1
0	0	0	0	1	1	4	1	1	互助	9	茅桂花	5	155.251	50.8	2	0.8	0.63	0.09	2.7	29	4	1
0	0	0	0	0	3	5	1	1	互助	9	张发花	5	145	56.4	3	1.69	-0.45	-1.59	10.0333	35	9	1
0	0	0	0	5	3	6	1	1	互助	9	秀宝	5	155	44.8	2	-0.36	-1.41	-1.6	9	25	10	1
0	1	0	0	9	3	9	0	1	互助	9	王新华	4	145	38.8	1	-1.99	-2.29	-1.5	8.86667	23	10	0
0	0	0	0	7	3	12	0	1	互助	9	冯和英	5	150	46.4	1	0.2	0.48	0.55	9.2	23	10	1
0	0	0	0	3	2	5	0	1	互助	9	李永菊	5	155	48.4	2	-0.3	-1.01	-1.19	11.5667	36	7	0
0	0	0	0	8	3	8	0	1	互助	9	宋延花	7	145	44.8	1	0.15	0.06	0.02	9.66667	18	9	1
0	0	0	0	8	3	8	0	1	互助	9	李小兰	5	145	44.2	1	-1.52	-0.12	1.04	8	18	11	0
0	0	0	0	5	3	12	0	1	互助	9	雷有桂	8	140	59.7	1	0.21	-0.21	-0.36	8.3	24	11	0
0	0	0	0	6	2	1	0	1	互助	9	岳世芳	8	143	58.6	2	-0.73	-0.33	0	12.1667	25	7	1
0	0	0	0	5	2	0	0	1	互助	9	刘生梅	5	155.251	52.1685	2	-1.08	0.64	2.27	1.13333	27	6	0
0	0	0	0	0	3	3	0	1	互助	9	吴香兰	4	160	67.5	2	-1.47	-1.51	-0.93	9.4	31	10	1
0	0	1	0	0	1	8	0	1	互助	9	郭国世	6	155	57.3	2	1.77	-0.55	-2.4	3.4	27	4	1
0	0	0	0	5	4	3	0	1	互助	9	陈秀花	6	160	54.5	2	-0.27	0.64	1.12	7.4	30	12	1
0	0	0	0	5	3	4	0	1	互助	9	赵手菊	5	155	45	1	-0.35	-0.72	-0.66	8.16667	22	11	0
0	0	0	0	0	1	5	1	0	互助	9	尕松措毛	6	155.251	52.1685	1	0.6	-0.88	-1.96	1.93333	32	5	0
0	0	0	0	4	2	1	1	1	互助	9	宋守菊	4	160	52.8	2	0.17	-0.99	-1.44	12.9	30	6	1
0	0	0	0	0	4	0	0	1	互助	9	尉建秀	6	160	65.2	2	0.3	-0.03	-0.19	6.46667	26	12	0
1	0	0	0	2	4	8	0	1	互助	9	相吉梅	4	160	52.1	2	-2.08	-0.66	1.09	5.43333	28	1	0
0	0	0	0	0	2	8	0	1	互助	9	胡成存	4	150	42.2	2	-0.53	-0.48	-0.34	12.4667	29	7	0
0	0	0	0	5	3	0	0	1	互助	9	周义秀	6	155	46	2	-1.09	0.28	1.18	8.73333	28	10	0
0	0	0	0	8	3	5	0	1	互助	9	李秀美	9	155.251	52.1685	1	1.79	0.9	0.12	8.43333	22	11	1
0	0	0	0	11	2	8	0	1	互助	9	拜得梅	5	160	59.1	1	-0.85	-1.73	-1.83	12.3333	28	7	0
0	1	1	1	11	4	8	0	0	互助	9	张玉霞	5	155.251	52.1685	1	-1.65	-3.45	-3.26	6.1	24	1	0
0	0	0	0	8	2	8	0	1	互助	9	东国兰	5	155	50.1	1	-1.55	-1.49	-0.99	12.2	23	7	1
1	0	0	0	2	3	6	0	1	互助	9	张永花	3	156	61.3	1	-2.27	-1.48	-0.17	8.43333	24	11	1
1	1	0	0	0	2	0	0	1	互助	9	杨生花	4	148	40.6	2	-2.23	-2.2	-1.31	10.6	30	8	0
0	0	0	0	10	3	3	0	1	互助	9	王芬芳	4	160	47.1	2	0.03	0.69	0.95	8.6	26	10	0
0	0	0	0	8	3	5	0	1	互助	9	赵生花	5	165	61.2	1	-0.63	1.53	2.48	7.56667	24	11	0
0	0	0	0	9	3	9	0	1	互助	9	雷延花	5	153	54.9	2	-1.71	-1.87	-1.26	9.83333	26	9	1
0	0	0	0	9	1	6	0	1	互助	9	王有兰	4	155	60.8	2	0.94	1.47	1.16	3.13333	34	4	0
0	0	0	0	8	1	8	1	1	互助	9	刘占花	11	160	55.2	1	0.16	-0.35	-0.64	1.9	24	5	0
0	0	0	0	0	3	5	0	1	互助	9	张宋莲	8	160	68.9	2	3.08	1.54	0.31	8.1	22	11	0
0	0	0	0	0	2	3	0	1	互助	9	宋吉花存	4	155	49.8	2	3.48	1.63	-1.67	1.13333	33	6	1
0	0	0	0	0	1	8	0	1	互助	9	刘成兰	5	160	59.2	2	2.6	0.21	-1.99	3.13333	27	4	1
0	0	0	0	0	2	6	0	1	互助	9	杨守花	7	145	46.5	2	-0.7	-0.13	0.26	12.1	32	7	1
1	0	0	0	9	3	5	0	1	互助	9	安永香	4	156	41	1	-2.02	-1.32	-0.28	10	19	9	1
0	0	0	0	0	3	8	1	1	互助	9	王存玲	4	160	49.6	1	-1	0.16	0.99	8.56667	20	10	1
0	0	0	0	3	1	4	0	1	互助	9	贺莲花	6	153	44.7	1	-0.76	-0.59	0.03	3.16667	23	4	0
0	0	0	0	9	2	9	0	1	互助	9	师存桂	7	160	50.1	1	-0.2	1.28	1.76	11.1	26	8	1
0	0	0	0	6	3	9	0	1	互助	9	刘永芳	7	155	50.1	1	-1.66	-0.92	0.05	8.93333	21	10	1
0	0	0	0	9	3	9	0	1	互助	9	蒋建梅	5	155	44.4	1	-0.44	-0.94	-0.95	9.83333	23	9	0
0	0	0	0	9	3	9	0	1	互助	9	申十花	4	155.251	52.1685	2	0.66	0.5	0.28	8.8	26	10	1
0	0	0	0	0	3	10	1	1	互助	9	董存花	4	150	51.9	1	0.36	0.37	0.31	8.4	22	11	0
1	0	0	1	9	3	9	1	1	互助	9	旦守英	3	155.251	52.1685	1	-2.17	-0.5	1.06	8.26667	23	11	1
0	0	0	0	0	3	5	0	1	互助	9	孙莲妮	8	150	42.8	1	0.3	0.74	0.84	7.8	22	11	0
0	0	0	0	5	2	5	0	1	互助	9	向世梅	5	160	50.8	1	-0.89	-1.26	-1.1	10.7333	20	8	0
0	0	0	1	5	3	5	0	1	互助	9	段存霞	7	155.251	52.1685	1	-1.92	-1.05	0.05	9.4	19	10	1
0	0	0	0	8	2	5	0	1	互助	9	李尔花	4	160	57.8	2	1.47	-0.18	-1.03	12.8	36	6	1
0	0	0	0	8	4	8	0	1	互助	9	文海莲	7	155.251	52.1685	1	0.36	-1.07	-1.66	6.36667	21	1	0
0	0	0	1	5	4	9	0	1	互助	9	唐玲	9	155.251	52.1685	1	-1.09	-0.25	0.62	5.3	20	2	1
0	0	0	0	3	4	6	0	1	互助	9	雷延秀	5	142	49.2	2	-1.56	-0.97	0.02	6.9	30	12	1
0	0	0	0	0	4	9	0	1	互助	9	李吉青	5	155	46	2	-0.99	0.54	1.57	6.1	30	1	0
0	0	0	1	3	3	12	0	1	互助	9	吴德生	6	155.251	52.1685	1	1.49	1.01	0.41	7.5	24	11	1
1	0	0	0	0	4	8	0	1	互助	9	张生秀	3	145	39.6	1	-2.34	-0.45	1.49	5.7	30	1	1
0	0	0	0	5	4	9	0	1	互助	9	莫春玲	3	155.251	52.1685	1	-1.38	-0.1	1.18	4.8	26	2	0
0	0	0	0	9	4	5	0	1	互助	9	王桂英	3	150	47.5	1	-1.65	-0.83	0.38	6.1	19	1	0
0	0	0	0	3	4	7	0	1	互助	9	赵永花	5	150	66.4	2	-1.11	0.51	1.56	7.3	34	12	0
0	0	0	0	9	4	10	0	1	互助	9	石成梅	5	165	54.3	1	0.02	0.32	0.49	6.3	24	1	1
0	0	0	0	5	3	8	0	1	互助	9	祁中秀	6	155	43.2	2	-1.87	-0.73	0.43	9.43333	30	10	0
1	0	0	0	0	3	4	0	1	互助	9	甘秀成	5	165	57	2	-2.16	-1.07	0.28	8.63333	28	10	1
0	0	0	1	9	3	5	0	1	互助	9	赵云花	8	155.251	52.1685	1	-1.07	-0.09	0.72	8.7	25	10	1
0	0	0	0	9	3	6	0	1	互助	9	党恩华	4	162	46.1	1	-0.05	-0.23	-0.18	7.76667	24	11	1
0	0	0	0	8	4	6	0	1	互助	9	应吉春	5	155	59	1	-0.1	-0.22	-0.12	6.8	19	12	1
0	0	0	0	5	1	5	0	1	互助	9	雷有花	6	155	53	2	-1.46	-0.02	1.4	3.9	30	3	1
0	0	0	0	9	2	9	0	1	互助	9	袁翠萍	4	155.251	52.1685	1	-0.29	0.35	0.67	10.7333	24	8	0
0	0	0	1	5	4	12	0	0	互助	9	姚文梅	4	155.251	52.1685	1	-0.25	2.5	3.48	7.3	25	12	0
0	0	0	1	8	3	8	0	1	互助	9	李发秀	7	155.251	52.1685	1	-0.51	1.58	2.38	9.26667	24	10	1
0	0	0	0	5	3	7	0	1	互助	9	赵国莲	6	150	50.1	2	-1.43	-0.14	0.92	8.53333	28	10	1
0	0	0	1	9	2	9	0	1	互助	9	周生琴	6	155.251	52.1685	1	0.5	-0.3	-0.72	11.1333	18	8	0
0	0	0	1	9	2	9	0	1	互助	9	赵永英	6	155.251	52.1685	2	-0.94	-0.68	-0.35	12.9667	30	6	0
0	0	0	0	9	4	9	0	1	互助	9	保国琳	5	160	55.3	1	0.73	2.43	2.6	5.1	19	2	1
0	0	0	1	9	4	9	0	1	互助	9	保发菊	5	155.251	52.1685	1	-1.76	-0.25	1.27	5.6	24	1	0
0	0	0	0	8	4	8	0	1	互助	9	朱正五	7	150	44.8	1	-0.8	-0.37	0.21	6.46667	25	1	0
0	0	0	0	8	4	8	0	1	互助	9	王晓燕	9	155.251	51.1	1	0.83	1.29	1.21	6.96667	22	12	0
0	0	0	0	5	2	5	0	1	互助	9	赵国香	6	155.251	52.1685	2	0.63	0.38	0.14	12.8	30	6	1
0	0	0	0	1	2	5	0	1	互助	9	郭永莲	4	155	53.2	2	-0.58	-0.55	-0.36	10.9	35	8	0
0	0	0	0	5	3	5	0	1	互助	9	郭生兰	4	160	58.9	2	-0.28	-0.03	0.18	9.53333	27	10	0
0	0	0	0	8	4	8	0	1	互助	9	东国花	6	155.251	52.1685	1	1.74	0.45	-0.63	5.3	21	2	1
0	0	0	0	5	4	5	0	1	互助	9	孙三存	4	155	57.2	2	1.92	0.81	-0.09	7.26667	30	12	0
0	0	0	0	8	1	8	0	1	互助	9	鲁玉芳	6	155.251	52.1685	1	-0.55	-0.41	0.02	2.93333	21	4	1
0	0	0	0	9	3	9	0	1	互助	9	汪志兰	4	155	50.4	2	0.87	-0.11	-0.66	9.93333	33	9	1
0	0	0	1	11	3	11	0	1	互助	9	刘海燕	5	155.251	52.1685	1	0.87	-0.67	-1.42	8.46667	27	11	1
0	0	0	0	9	1	9	0	1	互助	9	徐友花	7	160	47.9	1	-0.53	1.33	2.36	2.76667	21	4	0
0	0	0	0	9	3	9	0	1	互助	9	代兰	10	155.251	52.1685	2	-0.45	-0.54	-0.35	9.16667	29	10	1
0	0	0	0	0	2	5	0	1	互助	9	杨新桂	6	165	56.2	2	0.48	0.4	0.25	10.6333	26	8	1
0	0	0	0	0	1	10	0	1	互助	9	袁有菊	6	170	70.7	1	1.9	2.51	1.76	3.3	22	4	1
0	0	0	1	3	2	9	1	1	互助	9	马福兰	6	155.251	52.1685	1	-1.96	-0.03	1.24	12.1	22	7	1
1	0	0	1	6	3	9	1	1	互助	9	英知梅	4	155.251	52.1685	1	-2.94	0.28	2.62	9.1	22	10	0
0	0	0	1	10	2	10	0	1	互助	9	贺娟丽	5	155.251	52.1685	1	-0.02	0.46	0.63	10.7667	24	8	1
0	0	0	0	5	4	11	0	1	互助	9	马丽芳	4	165	69.7	2	-1.1	0.27	1.26	7.26667	26	12	1
1	0	0	0	6	3	9	1	1	互助	9	黄玉英	5	155.251	52.1685	1	-3.52	-1.91	0.26	9.5	24	10	1
0	0	0	1	9	2	9	1	1	互助	9	马桂芳	9	155.251	52.1685	2	-1.11	-0.73	-0.23	11.2	23	8	1
0	0	0	0	3	3	9	0	1	互助	9	李秀花	4	155.251	52.1685	2	-1.2	0.03	0.92	8.93333	27	10	0
0	0	0	0	0	4	9	0	1	互助	9	朱积莲	4	156	58.8	2	-1.31	0.25	1.44	6.2	33	1	1
1	0	0	0	8	3	8	0	1	互助	9	杨新兰	9	155.251	52.1685	1	-3.22	-1.76	0.39	7.73333	20	11	1
0	0	0	0	0	3	0	0	1	互助	9	贺存莲	4	160	46.9	1	-0.79	-0.38	0.07	9.33333	20	10	0
0	0	0	0	0	2	8	0	1	互助	9	重孙花	6	160	59.1	2	-0.11	0.34	0.54	10.7667	27	8	0
0	0	0	0	3	3	5	0	1	互助	9	张玉兰	6	155	47.7	1	-1.52	-0.97	-0.06	7.93333	26	11	1
0	0	0	1	0	3	9	1	1	互助	9	咎桂菊	5	155.251	52.1685	1	-1.37	-1.36	-0.74	8.43333	24	11	1
0	0	0	0	9	2	12	1	1	互助	9	董生梅	3	160	66.3	1	1.37	2.54	2.47	12.1667	26	7	1
0	0	0	1	6	3	9	0	1	互助	9	吴桂梅	5	155.251	61.6	1	-0.02	1.12	1.48	9.96667	31	9	1
0	1	1	0	9	1	9	0	1	互助	9	善琴琴	8	160	47.4	1	-0.15	-2.21	-3.07	2.46667	19	5	0
0	0	0	0	5	3	8	0	1	互助	9	张成莲	4	168	44.8	1	-1.03	-0.4	0.21	9.8	20	9	0
0	0	0	0	0	2	5	0	1	互助	9	雷近萍	6	168	62.6	1	-0.26	-0.79	-0.92	12.9333	25	6	1
0	0	0	0	5	4	11	0	1	互助	9	张金兰	5	168	54.7	1	-1.2	0.5	1.72	4.6	28	2	1
0	0	0	0	5	3	8	0	1	互助	9	张宁兰	5	170	57.7	1	-0.61	1.64	2.55	10.1667	22	9	0
0	0	0	0	0	3	6	1	1	互助	9	杜晓燕	6	163	55.5	1	-0.2	0.5	0.84	8.63333	23	10	0
0	0	0	0	0	1	5	0	1	互助	9	陈世兰	6	165	57.5	2	2.7	1.4	-0.74	1.93333	29	5	1
0	0	0	0	8	4	8	0	1	互助	9	乔志琴	6	154	42.8	1	-0.84	-0.09	0.62	6.2	20	1	1
0	0	0	0	5	4	8	0	1	互助	9	吴喜梅	5	168	68.7	2	0.66	1.25	1.25	6.56667	30	12	0
0	0	0	0	5	1	13	0	1	化隆	10	曹海霞	8	154	64.3	1	-1.06	1.04	2.44	3.33333	22	3	1
1	0	0	0	5	2	5	0	1	化隆	10	徐凤英	5	159	41.8	2	-3.95	-1.62	0.7	12.8333	17	6	1
0	1	1	0	5	1	2	0	1	化隆	10	石存姐	4	160	58.9	2	-0.85	-2.02	-2.07	3.56667	24	3	1
0	0	0	1	5	4	9	0	1	化隆	10	张春莲	5	159	45.9	1	-0.44	0.74	1.39	5.63333	24	1	0
0	0	0	0	5	1	5	1	1	化隆	10	扎西吉措	3	150	48.8	1	0.87	0.5	-0.14	2.96667	17	4	1
0	0	0	0	5	4	5	0	1	化隆	10	许长命姐	8	155.251	52.1685	2	2.67	1.19	-0.22	5.1	24	2	0
0	0	0	0	5	2	5	0	1	化隆	10	周艳芳	6	155.251	52.1685	2	1.11	-0.19	-0.89	11.0667	23	8	1
0	0	0	0	0	4	5	0	1	化隆	10	杨秀英	6	168	56	2	-0.86	0.18	0.99	6.1	21	1	1
0	0	0	0	0	4	0	1	1	化隆	10	措毛	6	140	41.4	2	-0.75	-0.13	0.5	5.06667	26	2	1
0	0	0	0	0	1	5	0	1	化隆	10	赵桂莲	4	158	54.1	2	-0.93	-0.98	-0.12	1.56667	20	5	1
0	1	0	0	0	4	0	0	1	化隆	10	沈春兰	5	149	45.9	2	-2	-2.57	-1.66	6.63333	23	12	0
0	0	0	1	5	2	2	0	1	化隆	10	马雪兰	5	155.251	52.1685	1	-1.67	-0.42	0.59	10.7667	19	8	0
0	0	0	0	5	3	9	0	1	化隆	10	杨秀婷	4	149	55.7	1	3.52	1.44	0.01	9.36667	23	9	0
0	0	0	1	0	4	0	1	1	化隆	10	韩沙里牙	5	152	50	1	1.33	1.44	1.05	6.06667	20	1	0
0	0	0	1	0	2	5	1	1	化隆	10		7	147	51	1	0.62	0.82	0.7	12	18	7	1
0	0	0	0	0	1	0	1	1	化隆	10	韩海青车	5	162	52.6	1	0.69	-0.85	-1.94	3.1	19	4	1
1	1	0	0	0	1	0	1	1	化隆	10	喇买日言	4	153	53.4	1	-2.98	-2.05	0.85	3.03333	19	4	0
1	0	0	0	0	2	4	1	1	化隆	10	韩阿西牙	5	153	41.4	1	-2.67	-1.66	-0.34	12.0333	16	7	0
0	0	0	0	4	1	4	0	1	化隆	10	杨金凤	3	155.251	52.1685	1	-1.34	-1.34	-0.43	3.96667	22	3	0
0	0	0	0	5	4	5	0	1	化隆	10	郝玉	6	160	57.5	2	1.97	1.31	0.35	4.86667	21	2	0
0	0	0	1	0	4	5	1	1	化隆	10	张虎莲	6	157	47.9	1	-0.64	-1.01	-0.8	7.23333	18	12	0
0	0	0	1	5	2	5	0	1	化隆	10	王冬梅	6	155.251	52.1685	2	-0.47	0.02	0.29	12.3333	20	7	0
0	0	0	0	0	2	8	0	1	化隆	10	谭香贵	3	157	46.9	1	-0.22	-0.61	-0.72	12.6333	21	6	0
0	0	0	1	0	3	11	0	1	化隆	10	郭玉花	7	162	59.8	2	1.79	1.69	1.21	8.13333	17	11	0
1	0	0	0	12	2	10	0	1	化隆	10	郭盖玲	4	157	48.1	2	-3.38	-0.86	1.29	11.7667	27	7	1
0	0	0	0	8	4	8	0	1	化隆	10	廖秀花	4	157	49.9	2	0.53	-0.32	-0.76	5.93333	25	1	1
0	0	0	0	4	3	5	0	1	化隆	10	史玲玲	7	155	51.4	1	-1.31	-0.34	0.54	8.76667	21	10	0
0	0	0	0	0	4	5	1	1	化隆	10	才让玛	5	160	48.3	2	0.69	1.05	0.9	4.76667	24	2	0
0	0	0	1	0	3	0	1	1	化隆	10	夹宗	5	146	49.8	2	-1.07	0.5	1.53	7.5	22	11	1
0	0	0	0	6	1	8	0	1	化隆	10	张海红	6	147	54.8	1	-0.63	0.79	1.64	3.8	19	3	1
0	0	0	1	5	4	0	0	1	化隆	10	陈晓玲	6	155.251	52.1685	2	1.4	2.77	2.53	4.83333	21	2	1
0	0	0	1	0	3	0	0	1	化隆	10	金春花	14	152	45	2	-0.9	-0.13	0.46	9.93333	24	9	0
0	0	0	1	5	3	5	0	1	化隆	10	陈六照	5	155.251	52.1685	1	-1.09	-0.77	-0.19	8.73333	24	10	0
0	0	0	1	4	1	2	0	1	化隆	10	张莲泉	6	157	62.1	2	1.82	0.79	-0.77	2.1	20	5	1
0	0	0	0	5	3	3	0	1	化隆	10	吕青芳	5	150	54	1	-1.38	0.28	1.48	7.4	18	11	0
0	0	0	1	2	3	2	0	1	化隆	10	李玉桂	5	154	42.8	1	0.35	-0.82	-1.34	10.2667	21	9	0
0	0	0	1	8	3	6	0	1	化隆	10	朱程英	7	155.251	52.1685	1	0.47	0.96	1.03	8.93333	21	10	0
0	0	0	0	5	4	8	0	1	化隆	10	郭春花	4	157	46.5	2	0.01	-1.09	-1.43	6	21	1	1
0	0	0	0	0	3	0	1	1	化隆	10	张阿舍	5	155.251	52.1685	3	0.33	0.46	0.44	8.6	32	10	1
0	0	0	1	3	2	5	1	1	化隆	10	马海汽车	4	155.251	52.1685	1	-0.64	-0.18	0.17	11.0333	17	8	0
0	0	0	0	0	2	6	1	0	化隆	10	马买艳	5	155.251	52.1685	1	-0.23	0.56	0.87	11.1667	21	8	1
0	0	0	0	0	4	4	1	1	化隆	10	王法土买	5	155.251	52.1685	1	2.09	0.33	-0.96	6.03333	27	1	1
0	0	0	1	0	2	0	1	1	化隆	10	阿工舍	4	155.251	52.1685	2	-0.09	-0.11	-0.09	10.7333	21	8	0
0	0	0	0	0	1	4	1	1	化隆	10	马海胡富	3	155.251	52.1685	1	1.76	2.83	2.25	3.03333	24	4	1
0	0	0	1	3	3	14	0	1	化隆	10	李红兰	5	155.251	52.1685	2	0.79	1.59	1.66	9.1	20	10	0
0	0	0	0	15	1	17	0	1	化隆	10	方玉梅	4	157	48.7	1	0.19	1.05	1.25	3.93333	27	3	1
0	0	0	0	3	1	6	0	1	化隆	10	张艳梅	4	156	53.7	2	0.44	0.59	0.46	4.03333	25	3	0
0	0	0	1	5	4	9	0	1	化隆	10	史淑红	6	150	45.2	1	-1.63	-0.36	0.91	6.73333	20	12	0
0	0	0	1	7	3	9	0	1	化隆	10	史晓玲	6	155.251	52.1685	1	-0.07	-0.69	-0.79	7.8	17	11	1
1	1	0	0	6	1	6	0	1	化隆	10	史晓莲	5	162	56.2	1	-3.66	-2.95	0.45	1.46667	20	5	0
1	0	0	0	6	2	9	1	1	化隆	10	王凤香	4	162	43.7	1	-2.29	-1.67	-0.66	12.0667	19	7	0
0	0	0	1	5	3	5	0	0	化隆	10	张福梅	6	155.251	52.1685	1	-1.31	0.11	1.12	9.1	20	10	1
0	0	0	0	0	2	3	1	1	化隆	10	马阿舍	4	155.251	52.1685	2	1.02	0.34	-0.14	12.4667	21	6	0
0	0	0	1	0	1	4	1	1	化隆	10	尕仁卓玛	8	155.251	52.1685	2	0.89	1.17	0.72	2.06667	23	5	0
0	0	0	1	2	2	2	0	1	化隆	10	孟子莲	6	161	52	1	0.68	0.86	0.76	12.3667	18	7	0
0	0	0	1	0	4	3	1	1	化隆	10	多杰措	7	155.251	52.1685	1	0.04	0.81	1.11	6.2	19	1	0
0	0	0	1	0	1	0	1	1	化隆	10	洛赛热	11	155.251	52.1685	1	3.89	2.31	-0.22	2.26667	20	4	1
1	0	0	0	0	1	2	1	1	化隆	10	冶阿舍	4	151	49.7	2	-2.66	-0.22	3.11	1.8	25	5	0
0	0	0	1	0	1	8	1	1	化隆	10	夏如	7	155.251	57.4	2	1.24	0.62	-0.13	4.16667	24	3	0
0	0	0	0	0	2	5	1	1	化隆	10	鲁格牙	5	158	46	1	-1.37	0.9	2.06	10.8667	19	8	1
0	0	0	0	5	4	0	1	1	化隆	10	马子里哈	6	155.251	52.1685	2	0.83	0.42	0.06	6.96667	27	12	0
0	0	0	0	1	3	4	1	1	化隆	10		5	155	50.8	1	-0.59	-1.32	-1.26	7.9	21	11	1
0	0	0	0	0	3	9	1	1	化隆	10	文昌	5	154	48.1	1	-0.88	-0.63	-0.22	9.9	21	9	0
0	0	0	1	9	3	9	0	1	化隆	10	陈玉梅	8	159	43.1	1	-1.24	-0.71	0.03	8.6	21	10	1
0	0	0	0	11	3	8	0	1	化隆	10	郝婉萍	5	151	41.6	1	0.11	0.07	0.04	10.3333	22	9	0
0	0	0	1	5	2	11	1	1	化隆	10	朋毛措	8	155.251	52.1685	1	-0.15	1.02	1.38	12.2667	19	7	1
0	0	0	0	0	2	0	1	1	化隆	10	索非牙	4	150	43.1	3	2.16	0.33	-0.8	12.5	27	6	0
1	1	0	0	0	3	8	1	1	化隆	10	艾木乃	7	155	43.9	1	-2.74	-2.08	-0.7	9.7	18	9	1
0	0	0	0	0	3	5	1	1	化隆	10	增吉	5	155	53.6	2	0.83	0.58	0.3	8.66667	21	10	0
0	0	0	1	0	2	0	1	1	化隆	10	朋毛吉	7	155.251	52.1685	1	0.52	0.45	0.29	10.7	22	8	0
0	0	0	0	4	4	8	1	1	化隆	10	朋毛措	5	160	46.5	1	1.69	1.48	0.92	6.66667	20	12	0
0	0	0	0	2	2	2	1	1	化隆	10	拜拜	8	155.251	52.1685	1	2.95	1.07	-0.23	12.4667	18	6	0
0	0	0	0	5	3	8	1	1	化隆	10	法土买	5	155	47.4	1	0.8	0.05	-0.39	9.3	20	10	1
0	0	0	1	0	4	3	1	1	化隆	10	法土买	11	155.251	52.1685	1	0.91	0.41	-0.1	5.16667	25	2	1
0	0	0	1	8	3	8	1	1	化隆	10	索儿岱	6	155.251	57.4	2	-0.34	0.04	0.29	10.1333	24	9	1
0	0	0	0	5	2	11	1	0	化隆	10	韩开力索	5	153	40.4	3	1.28	0.43	-0.16	11.1667	28	8	0
0	0	0	1	0	3	5	1	1	化隆	10	赛力买	9	155.251	52.1685	3	-0.13	-1.02	-1.26	10.1667	23	9	1
0	0	0	0	0	3	5	1	1	化隆	10	海其车	6	161	55.2	1	0.95	0.72	0.41	9.9	18	9	0
0	0	0	1	5	4	5	1	1	化隆	10	法土买	5	155.251	61.9	1	2.94	0.45	-1.21	7.06667	21	12	1
1	0	0	0	3	3	5	0	1	化隆	10	王莲	5	154	54.1	1	-2.85	-1.55	0.22	8.66667	21	10	1
0	0	0	0	0	1	11	0	1	化隆	10	张桂选	5	164	62.4	2	-1.15	-0.29	0.79	3.86667	25	3	0
0	0	0	0	0	4	11	0	1	化隆	10	张凤莲	6	155.251	52.1685	2	0.27	1.5	1.84	6.63333	24	12	0
0	0	0	0	0	4	8	1	1	化隆	10	赛里买	4	161	55.5	1	0.94	0.31	-0.26	5.13333	35	2	1
0	0	0	0	4	4	8	1	1	化隆	10	阿舍	4	155.251	59.3	1	1.77	1.19	0.35	5.1	19	2	0
0	0	0	0	5	4	8	0	1	化隆	10	朱小玲	7	153	52.3	1	-0.41	-0.41	-0.16	6.86667	19	12	0
0	0	0	1	15	4	9	1	1	化隆	10	如格牙	6	154	49.3	1	5.43	2.79	0.62	7.13333	20	12	1
0	0	0	1	5	1	8	1	1	化隆	10	克索买	10	156	54.6	1	0.42	0.3	0.06	4.16667	18	3	1
0	0	0	0	5	1	11	1	1	化隆	10	马开力索买	5	163	57.5	2	1.41	0.98	0.16	3.7	24	3	1
0	0	0	0	5	2	5	1	1	化隆	10	王晓萍	5	155.251	52.1685	1	-0.35	-0.89	-1.02	12.5	15	6	0
0	0	0	0	8	2	11	1	1	化隆	10		5	160	48.4	1	1.62	-0.04	-1.02	11.2667	19	8	0
0	0	0	1	5	2	8	1	1	化隆	10	韩英桃	6	156	48.5	2	-1.03	0.11	0.8	11.4667	18	7	1
0	0	0	1	5	2	8	1	1	化隆	10	韩英桃	6	156	55	2	-1.03	-0.79	-0.38	11.4667	18	7	1
0	0	0	1	4	2	8	1	1	化隆	10	马法土买	5	161	61.8	2	0.78	-0.35	-0.96	11.3667	29	8	0
0	0	0	0	0	3	8	1	1	化隆	10	马索非牙	3	156	62.2	1	0.79	1.55	1.53	9.7	24	9	1
0	0	0	1	5	3	8	1	1	化隆	10	海汽车	7	154	50.4	1	0.5	-0.08	-0.38	8.33333	19	11	1
0	0	0	1	8	1	12	0	1	化隆	10	赵存花	6	155.251	52.1685	2	-0.77	0.23	1.33	1.7	24	5	0
0	0	0	0	8	4	8	0	1	化隆	10	王芳敏	5	155.251	52.1685	1	-0.98	1.6	2.88	5.16667	24	2	1
0	0	0	0	0	4	8	0	1	化隆	10	张生青	4	155.251	52.1685	2	0.64	0.35	0.08	6.6	22	12	0
0	0	0	0	7	3	5	0	1	化隆	10	扬艳芳	6	155.251	56.5	1	0.11	0.54	0.71	8.46667	20	10	0
0	0	0	0	5	3	2	0	0	化隆	10	杨桂英	5	163.5	53.1	3	0.6	0.09	-0.22	8.7	31	10	0
0	0	0	1	15	3	15	0	0	化隆	10	张玉红	3	155.251	68.7	1	0.07	0.71	0.9	9.8	23	9	1
1	0	0	0	8	3	8	0	1	化隆	10	张正花	4	153.5	62.3	2	-3.07	-0.48	1.89	7.86667	22	11	1
0	0	0	1	5	3	8	0	1	化隆	10	周玉梅	7	155.251	52.1685	2	1.76	1.88	1.41	10.0667	25	9	1
1	0	0	0	5	3	5	0	1	会宁	11	陈瑞玲	4	150.5	45.8	2	-2.2	-1.45	-0.21	9.1	31	10	0
1	0	0	0	0	3	8	0	1	会宁	11	蒲小霞	4	156.6	58.5	2	-3.45	-1.62	0.54	9.8	30	9	1
0	0	0	1	8	2	8	0	1	会宁	11	蒲美玲	7	155.251	52.1685	1	-0.75	0.42	1.02	11.3333	23	8	1
0	0	0	0	0	3	0	0	1	会宁	11	陈小梅	7	156	50.1	1	0.73	-0.6	-1.24	9.8	22	9	1
1	0	0	0	3	4	7	0	1	会宁	11	马晓琴	4	154.6	46.7	2	-2.29	-1.63	-0.05	6.13333	31	1	0
0	0	0	0	2	4	3	0	1	会宁	11	邵晓英	6	139.5	45.4	2	-0.46	2.59	3.71	5.33333	28	2	1
0	0	0	0	8	4	8	0	1	会宁	11	武淑惠	3	163.4	52	1	2.3	1.57	0.56	6.3	21	1	1
0	0	0	0	6	4	11	0	1	会宁	11	武宾香	7	161.4	55.7	2	-1.46	0.07	1.35	6.2	24	1	0
1	0	0	0	5	2	11	0	1	会宁	11	马正菊	6	154	40.8	2	-2.19	-0.94	0.25	11.6667	31	7	1
0	0	0	0	2	2	2	0	1	会宁	11	李金芳	4	156.6	58.9	2	-0.81	-0.79	-0.53	11.4667	28	8	1
0	0	0	0	6	4	6	0	1	会宁	11	何红蕊	6	157.2	60.1	1	-1.51	-0.41	0.82	4.9	20	2	1
1	0	0	0	0	2	5	0	1	会宁	11	周转霞	5	153.8	53.7	1	-2.57	0.65	2.56	11.5667	23	8	1
0	0	0	0	3	4	14	0	1	会宁	11	孔明霞	3	153.6	56.9	1	-1.72	-1	0.21	6.2	26	1	0
0	0	0	0	0	3	11	0	0	会宁	11	张淑瑛	4	162.8	83.5	2	-1.01	0.07	0.8	10	30	9	1
0	0	0	0	7	2	6	0	1	会宁	11	尚晓爱	6	157.5	62.3	1	3.01	1.06	-1.76	1.33333	19	6	0
1	0	0	0	7	3	11	0	1	会宁	11	苏耀荣	7	155.3	63.9	2	-3.56	-1.28	1.23	8.56667	24	10	1
0	0	0	0	11	3	14	0	1	会宁	11	胡果荣	5	150.5	47.1	2	-1.52	-0.3	0.78	8.7	32	10	1
0	0	0	0	5	3	8	0	1	会宁	11	杨慧霞	6	155.251	44.5	2	-1.5	-1.6	-1.07	10.1667	26	9	0
0	0	0	0	8	4	8	0	1	会宁	11	贾梅	5	163	48.2	1	0.34	0.73	0.8	7.16667	21	12	1
0	0	0	0	3	4	8	0	1	会宁	11	张克娟	5	154.6	47.2	2	-1.1	-0.87	-0.18	6.2	24	1	0
1	1	0	0	3	4	5	0	1	会宁	11	南荣霞	6	158.6	52	2	-3.47	-2.86	-0.04	4.86667	25	2	0
0	0	0	0	0	3	0	0	1	会宁	11	李海平	6	165.4	54.5	3	-0.08	1.1	1.51	9.36667	32	10	1
0	0	0	0	8	4	11	0	1	会宁	11	李转过	6	166.6	46.7	1	1.01	0.82	0.33	4.63333	21	2	1
0	0	0	0	8	3	8	0	1	会宁	11	杨桃宁	8	160.2	51	1	1.12	0.23	-0.35	8.53333	20	11	0
0	0	0	0	5	4	5	0	1	会宁	11	向娟	8	156.8	57.8	1	0.23	2.71	3.38	5.33333	21	2	0
1	0	0	0	0	4	0	1	1	会宁	11	王金巧	6	155.2	52.1	2	-2.99	0.17	3.14	5.2	27	2	0
0	0	0	0	8	4	8	0	1	会宁	11	张小娟	6	160.4	50.4	1	-0.19	0.41	0.76	5.9	20	1	0
0	0	0	0	8	3	8	0	1	会宁	11	石彩霞	9	161.6	60.1	1	-0.31	0.63	1.07	9.9	23	9	0
0	0	1	0	8	2	6	0	1	吉安	12	曾新社	3	155.251	52.1685	1	-0.26	-1.79	-2.3	12.0667	26	7	1
0	0	0	0	6	3	8	0	1	吉安	12	肖玉妹	4	161	48.4	2	1.33	0.49	-0.13	9.16667	30	10	1
0	0	0	1	8	2	5	0	1	吉安	12	肖金珠	3	155.251	52.1685	1	-0.69	-0.46	-0.21	12.8333	29	6	0
0	0	0	0	5	4	5	0	1	吉安	12	龙冬华	6	155.251	62.3	1	-0.51	1.26	2.08	7.03333	23	12	0
0	0	0	0	8	4	8	0	1	吉安	12	肖丽君	4	154	57	1	0.19	0.02	-0.06	5.46667	22	2	1
0	1	1	0	8	3	8	0	1	吉安	12	肖丽霞	5	152	40.2	1	-0.75	-2.5	-2.85	9.1	26	10	0
0	0	0	0	8	2	11	0	1	吉安	12	肖小燕	7	155.251	52.4	1	0.09	0.78	0.96	11.3667	24	8	1
0	0	0	0	0	3	4	0	1	吉安	12	周友兰	6	161	49.8	1	0.56	0.47	0.31	8.23333	29	11	1
0	0	0	0	8	3	11	0	1	吉安	12	熊苏群	5	155.251	52.1685	1	-0.29	-1.52	-1.87	10.3333	23	9	0
0	0	0	0	8	4	8	0	1	吉安	12	肖惠兰	4	158	51.6	2	-0.05	-0.01	0.1	5.76667	30	1	1
0	0	0	0	8	1	8	0	1	吉安	12	周年娇	6	155	46.3	1	-0.7	-0.12	0.49	3.86667	26	3	1
1	1	0	0	8	2	8	0	1	吉安	12	刘娟	5	161.3	45.7	1	-3.38	-2.63	-1.06	11.4667	20	8	1
0	0	0	0	8	4	8	0	1	吉安	12	肖丽华	4	155	52.1	2	-0.56	-0.12	0.35	7.13333	33	12	1
1	1	0	0	8	4	8	0	1	吉安	12	彭青云	6	153	47.4	1	-2.2	-2.54	-1.45	6.96667	21	12	0
0	0	0	0	6.46897	3	7.6094	0	0	吉安	12	杨年华	3	155.251	52.1685	1	-1.47	-1.09	-0.32	8.66667	25.2883	11	0
0	0	0	0	8	1	8	0	1	吉安	12	田兰香	4	153	52.3	2	0.8	1.28	0.98	2.33333	29	5	1
0	0	0	0	5	1	8	0	1	吉安	12	何小英	5	160	56.2	1	1.45	0.82	-0.06	4.1	21	3	1
0	0	0	0	8	2	8	0	1	吉安	12	肖萍香	3	151	42.7	1	-0.34	-0.6	-0.61	12.0667	21	7	0
0	0	0	0	8	1	8	0	1	吉安	12	范小兰	6	155	63.4	1	1.24	1.18	0.62	4.16667	22	3	0
0	0	0	0	7	3	11	0	1	吉安	12	肖文琳	6	152	44.7	1	1.67	1.38	0.82	9.33333	23	10	1
0	0	1	0	8	4	8	0	1	吉安	12	肖惠嫡	5	155.251	52.1685	1	0.68	-1.77	-2.94	6.03333	26	1	1
0	0	0	0	5	1	8	0	0	吉安	12	吴爱英	5	155.251	52.1685	3	0	-1.29	-1.78	4.6	39	3	1
0	0	0	0	5	4	8	0	1	吉安	12	刘小娟	5	156	58.7	1	0.79	-0.07	-0.61	5.9	22	1	1
0	0	0	0	8	2	11	0	1	吉安	12	郭菊香	5	158	52.3	1	-0.23	-0.31	-0.26	11.1667	24	8	1
0	0	0	1	11	3	8	0	1	吉安	12	陈晶晶	9	155.251	52.1685	1	0.42	-0.02	-0.23	8.46667	20	11	1
0	0	0	0	8	1	8	0	1	吉安	12	金显玉	6	153	45.5	1	-0.13	-0.02	0.19	1.76667	22	5	0
0	0	0	0	8	3	8	0	1	吉安	12	钟富英	9	155.251	60.1	2	1.42	0.56	-0.08	8.73333	28	10	0
0	0	0	0	5	1	11	0	1	吉安	12	熊夏连	9	154	48.1	1	0.3	-0.18	-0.53	2.86667	26	4	0
0	0	0	0	8	4	11	0	1	吉安	12	刘贵玉	9	146	38.5	1	-0.12	-0.94	-1.09	6.83333	22	12	1
0	0	0	0	8	1	5	0	1	吉安	12	彭丽华	4	148.5	49.1	1	-0.19	-0.33	-0.23	3.73333	25	3	0
0	0	0	0	5	4	8	0	1	吉安	12	赵苏萍	5	147.5	50.5	1	0.71	0	-0.45	6	25	1	1
0	0	0	0	8	1	8	0	1	吉安	12	伍群娇	4	150	51.7	1	-0.77	0.37	1.32	3.1	23	4	1
0	0	0	0	7	4	8	0	1	吉安	12	肖惠英	4	163	56.5	2	-1.94	-0.69	0.92	5.23333	29	2	0
0	0	1	0	3	3	8	0	1	吉安	12	肖丽超	6	151.2	67.4	2	5.16	-1.15	-4.39	9.76667	26	10	1
0	0	0	0	8	4	8	0	1	吉安	12	彭育风	5	150.5	43	1	-1.14	-1.84	-1.51	4.8	23	2	1
1	0	0	0	5	3	8	0	1	吉安	12	胡梅风	4	157.4	40.1	2	-2.62	-1.57	-0.15	10.5667	28	9	0
0	0	0	1	8	3	8	0	1	吉安	12	郭玉梅	4	155.251	52.1685	1	0.07	-1.14	-1.56	9.26667	22	10	0
1	1	0	1	5	2	8	0	0	吉安	12	肖蕊玉	6	155.251	52.1685	1	-2.67	-2.52	-1.42	11.4	29	8	0
0	1	0	0	5	3	5	0	1	吉安	12	肖香珠	4	155.251	52.1685	2	-1.66	-2.01	-1.51	9.9	33	9	1
0	1	1	1	5	3	8	0	1	吉安	12	李金秀	4	155.251	52.1685	2	-0.7	-2.77	-3.28	8.83333	32	10	1
0	1	1	0	5	2	5	0	1	吉安	12	肖慧娟	4	155.251	52.1685	2	-1.23	-2.59	-2.72	11.7	27	8	0
1	0	0	0	5	2	8	0	1	吉安	12	温招娣	3	150	41.5	1	-2.08	-1.6	-0.73	11.7	22	8	1
0	0	0	0	5	4	6	0	1	吉安	12	刘冬莲	7	157.7	43.5	1	0.44	-0.06	-0.38	5.16667	26	2	1
0	1	1	0	5	2	11	0	1	吉安	12	梁夏媛	7	155.251	52.1685	4	-0.26	-2.12	-2.77	12.5	39	7	1
0	0	0	0	5	1	8	0	1	吉安	12	吴梅秀	4	155	46.8	2	1.85	-0.03	-1.78	2.96667	30	4	1
0	0	0	0	8	3	8	0	1	吉安	12	胡艳	5	155	51.4	1	2.33	3.04	2.46	8.3	22	11	1
0	0	0	0	8	3	8	0	1	吉安	12	孙玉兰	5	158	43.5	2	0.26	-0.53	-0.8	8	29	11	1
0	0	0	0	8	3	8	0	1	吉安	12	肖香味	6	150	46.1	1	0.17	0.38	0.44	8.86667	22	10	1
0	0	0	1	5	3	8	0	1	吉安	12	刘秋云	6	155.251	52.1685	2	2.14	0.26	-0.89	9.3	31	10	1
0	0	0	0	0	2	8	0	0	吉安	12	吴夏玉	4	154	66.8	2	0.62	0.92	0.82	11.1667	38	8	1
0	0	0	0	8	1	8	0	1	吉安	12	胡秋香	4	151	52.8	2	-0.09	0.8	1.17	3.33333	28	4	1
0	0	0	1	5	1	8	0	0	吉安	12	邹李英	9	155.251	52.1685	2	1.76	1.22	0.28	4.1	28	3	0
0	0	0	0	8	3	8	0	1	吉安	12	周初莲	5	154	44.1	1	0.89	0.41	0.02	8.43333	24	11	1
0	0	0	0	5	3	8	0	1	吉安	12	袁三艳	3	154	53.8	1	-0.2	1.37	1.95	8.73333	29	11	1
0	0	0	0	5	2	8	0	0	吉安	12	温华秀	5	156	60.4	2	1.14	1.38	0.35	0.366667	30	7	1
0	0	0	0	5	3	8	0	1	吉安	12	肖采飞	4	157	59.3	2	-0.24	-1.09	-1.27	9.56667	31	10	1
0	0	0	0	5	2	5	0	1	吉安	12	肖群	6	148	44.9	2	0.71	0.65	-0.19	0.533333	27	7	1
0	0	0	0	5	4	5	0	1	吉安	12	李燕青	3	148.3	50	2	-0.39	-0.12	0.24	5.56667	28	2	0
0	1	0	1	8	3	8	0	1	吉安	12	周秀芳	3	155.251	52.1685	1	-1.55	-2.17	-1.68	8.43333	24	11	0
0	0	0	0	5	2	8	0	1	吉安	12	孙寒珍	8	144.4	51.3	2	-1.89	-0.77	1.37	1.36667	28	6	0
0	0	0	0	8	3	8	0	1	吉安	12	曾足娥	4	155.5	60.5	2	0.53	1.38	1.54	9.93333	25	9	0
1	1	1	0	2	2	7	0	1	吉安	12	肖红梅	4	155.251	52.1685	3	-2.1	-4.07	-4.16	11.8	35	8	0
0	0	0	0	1	1	3	0	1	吉安	12	肖足娣	4	141.5	51.7	2	1.14	1.77	1.33	2.43333	34	5	1
0	0	0	0	5	4	5	0	1	吉安	12	曾爱珍	4	157	57.7	2	-0.15	-0.92	-1.06	5.9	27	1	1
0	0	0	0	9	1	12	0	1	吉安	12	王东红	4	154	55.5	2	-0.69	-0.89	-0.58	4.83333	29	3	1
0	0	0	0	5	4	8	0	1	吉安	12	刘会珍	6	157.5	53.1	1	-0.51	0.59	1.25	5.73333	26	2	0
0	0	0	0	5	1	8	0	1	吉安	12	刘有珍	5	153.5	54.2	1	-0.77	1.71	2.96	3.5	23	4	1
0	0	0	0	5	1	5	0	1	吉安	12	聂凤娥	6	147.7	53.2	1	1.07	0.41	-0.35	3.6	24	4	0
0	0	0	0	2	4	3	0	1	吉安	12	罗爱珍	4	154	51.4	2	-1.67	-1.92	-1.22	7.43333	35	12	1
0	0	0	0	0	4	2	0	1	吉安	12		4	155.251	52.1685	2	-0.19	-0.73	-0.74	6.6	28	1	1
0	0	0	0	5	3	8	0	1	吉安	12	肖金英	5	155	49.2	1	-0.82	-1.07	-0.77	8.26667	22	11	1
0	0	0	0	8	4	8	0	1	吉安	12	何小花	8	156	50.5	1	-1.17	-0.52	0.31	6.66667	23	1	1
0	0	0	0	5	3	8	0	1	吉安	12	李飞英	4	159	45.8	1	2.62	0.76	-0.54	7.93333	19	11	1
0	0	0	0	3	1	4	0	1	吉安	12	李美玉	10	160	50.3	2	1.19	0.48	-0.34	3.9	28	3	1
0	0	0	0	5	2	9	0	1	吉安	12	刘冬秀	7	158	46.3	1	1.14	0.8	0.42	11.4333	20	8	0
0	0	0	1	8	3	8	0	1	吉安	12	黄春梅	4	155.251	52.1685	1	-0.06	-0.54	-0.67	10.8333	23	9	1
0	0	0	1	8	2	4	0	1	吉安	12	陈小花	5	155.251	52.1685	1	-0.14	-1.3	-1.73	12.4667	21	7	0
0	0	0	0	0	1	8	0	1	吉安	12	刘小妹	4	142	45	2	-1.49	-0.38	1.19	2.9	32	4	1
0	1	0	0	8	3	8	0	1	吉安	12	陈桂	4	156	53	2	-1.83	-2.21	-1.61	9.23333	35	10	1
0	0	0	0	8	4	8	0	1	吉安	12	李小燕	7	157	58.8	2	1.42	0.81	0.18	6.93333	29	12	1
1	1	0	1	6.46897	3	7.6094	0	1	吉安	12	王瑞	5	155.251	52.1685	1	-2.11	-2.36	-1.5	9.1	25.2883	10	0
0	0	0	0	8	3	8	0	1	吉安	12	杜小花	5	145.5	36.6	1	-0.58	-0.18	0.22	8.56667	23	11	0
0	0	0	0	9	3	8	0	1	吉安	12	欧阳红霞	6	155.251	52.1685	1	0.46	0.4	0.27	9.5	25	10	1
0	0	0	0	7	2	8	0	1	吉安	12	王贵娟	6	155	48	1	2.79	2	0.04	1.8	21	6	0
0	0	0	0	8	1	11	0	1	吉安	12	陈美红	5	155	56	2	0.6	0.08	-0.52	2.46667	28	5	1
0	0	0	0	3	1	4	0	0	吉安	12	杨小英	5	155.251	52.1685	2	-1.14	-0.66	0.3	3.2	26	4	1
0	0	0	1	8	1	15	0	0	吉安	12	陈利群	6	155.251	52.1685	1	0.23	0	-0.23	2.06667	24	5	1
0	0	1	0	5	2	8	0	1	吉安	12	郭菊英	5	158	59.6	2	0.52	-1.57	-2.46	12.6	28	7	1
0	0	0	0	8	2	7.6094	0	1	吉安	12	韦江梅	8	154	55.5	1	0.71	-0.42	-1.54	1.26667	22	6	0
0	0	0	1	0	1	2	0	0	吉安	12	郭小莲	4	155.251	52.1685	2	-0.61	-0.63	-0.26	3.16667	31	4	1
0	0	0	0	8	3	14	0	1	吉安	12	汤路香	6	154	50	2	-0.3	-1.39	-1.61	8.53333	26	11	1
0	0	0	1	12	1	14	0	0	吉安	12	康小兰	4	155.251	52.1685	2	0.25	-0.75	-1.38	2.56667	28	5	1
0	0	0	0	5	1	5	0	1	吉安	12	杜菊花	7	155.251	54	2	0.06	-0.14	-0.26	2.66667	26	5	1
0	0	0	1	5	3	5	0	1	吉安	12	郭招香	2	155.251	52.1685	1	-0.27	-0.45	-0.37	9.23333	23	10	1
1	1	1	0	4	3	4	0	1	吉安	12	杜五妹	4	153	45.5	2	-2.28	-2.99	-2.38	9.66667	28	10	1
0	0	0	0	5	2	5	0	1	吉安	12	尹清秀	4	153	51	2	0.35	0.71	0.36	0.333333	36	7	0
0	0	0	0	1	1	8	0	1	吉安	12	陈小梅	3	148.5	51	1	-1.24	-1.45	-0.73	4.36667	23	3	0
0	0	0	0	4	3	3	0	1	吉安	12	王招安	6	147.5	52.2	2	-1.15	-0.76	-0.09	8.36667	33	11	1
0	0	1	0	11	3	5	0	1	吉安	12	周令艳	6	149.1	40	1	-0.35	-1.83	-2.25	10.1667	26	9	1
1	0	0	0	8	4	5	0	1	吉安	12	尚淑兰	6	152.1	50.1	1	-2.45	0.18	2.34	6.1	20	1	1
0	0	0	0	8	3	8	0	1	吉安	12	王秋香	4	155.251	52.1685	2	0.7	0.37	0.08	9.63333	35	10	1
0	0	0	1	5	3	8	0	1	吉安	12	王丽青	3	155.251	52.1685	1	-1.18	1.13	2.22	10.6667	24	9	1
1	0	0	0	8	1	5	0	1	吉安	12	刘冬秀	3	145.5	51	1	-2.49	0.03	2.51	4.2	26	3	1
0	0	1	0	8	2	8	0	1	吉安	12	王银秀	4	155.251	52.1685	2	0.19	-1.81	-3.12	1.53333	30	6	1
0	0	0	0	8	1	8	0	1	吉安	12	刘秋凤	3	157	58.5	1	-0.2	-0.56	-0.6	3.93333	25	3	1
0	1	0	0	8	3	8	0	0	吉安	12	何美元	6	155.251	52.1685	2	-1.27	-2.01	-1.79	9.43333	24	10	1
0	0	0	0	8	2	8	0	0	吉安	12	刘玉秀	4	154.3	56.7	2	-0.37	-1.15	-1.23	1.26667	30	6	1
0	0	0	0	8	1	8	0	1	吉安	12	郭华芬	6	150.7	45.3	1	-0.93	-0.28	0.82	2.16667	22	5	1
0	0	0	0	8	3	11	0	1	吉安	12	欧阳幕华	6	155.251	52.1685	1	-0.95	0.38	1.22	8.86667	22	11	1
0	0	0	0	8	3	6	0	1	吉安	12	王小青	4	148.3	47.2	1	-1.31	-0.97	-0.3	9.1	26	10	1
0	0	0	0	8	1	11	0	1	吉安	12	王彩虹	5	150.1	42.2	1	1.82	0.24	-1.51	2.16667	23	5	0
0	0	0	0	8	4	8	0	1	吉安	12	刘小萍	4	155.251	52.1685	1	0.73	-0.36	-0.98	5.5	28	2	1
0	1	1	0	8	3	8	0	1	吉安	12	李燕凤	5	155	48.1	1	-0.26	-2.7	-3.53	9.6	25	10	1
0	0	0	0	8	2	8	0	1	吉安	12	陈招莲	6	155	49	1	-1.15	-0.82	-0.39	13.0667	17	6	1
0	0	0	0	8	1	8	0	0	吉安	12	罗小群	5	156.7	50	1	-1.86	-1	0.59	3.6	22	4	1
0	0	1	0	14	1	11	0	1	吉安	12	胡娟	3	158	50	1	0.98	-1.28	-2.79	3.1	22	4	0
1	1	0	0	2	4	8	0	1	吉安	12	罗梅	4	140.3	42.2	2	-3.02	-2.32	-0.43	6.66667	27	1	1
0	1	0	0	11	3	11	0	1	吉安	12	罗足妹	5	164.8	60	1	-1.07	-2.06	-1.97	8.7	25	11	1
0	0	0	0	0	3	3	0	1	吉安	12	罗水莲	3	152	47	1	0.42	0.08	-0.12	9.2	28	10	1
0	1	1	0	3	3	3	0	1	吉安	12	吴头英	4	143	41	2	-1.57	-3.8	-4.22	10.4	28	9	1
0	0	0	0	1	1	8	0	1	吉安	12	罗海群	5	148	42	1	-0.5	-1.4	-1.51	4.13333	22	3	1
0	0	0	0	8	3	11	0	1	吉安	12	胡金莲	4	150	44	2	-1.34	-1.56	-1.13	10	31	9	0
0	0	0	0	6	3	9	0	1	吉安	12	刘招兰	3	155.251	52.1685	1	2.29	2.09	1.49	8.66667	22	11	0
1	1	0	1	6.46897	3	7.6094	0	0	吉安	12	王兰	3	155.251	52.1685	1	-2.35	-2.53	-1.6	8.96667	25.2883	11	1
0	0	0	0	8	3	8	0	1	吉安	12	彭莲妹	4	149	35.2	1	-0.58	-1.56	-1.73	11	25	9	1
1	0	0	0	0	4	5	0	0	吉安	12	彭女	4	145	47.6	2	-2.79	-1	1.11	6.66667	28	1	1
0	0	0	0	5	4	5	0	1	吉安	12	蔡碧霞	4	158	45.5	2	-0.38	-1.33	-1.44	7.56667	25	12	1
1	0	0	0	9	2	9	0	1	吉安	12	邱继菊	3	150	45.3	1	-2.96	-1.98	1.23	1.86667	21	6	1
0	0	0	1	8	3	8	0	1	吉安	12	刘秋兰	6	158	42	2	-1.41	-1.69	-1.27	10.1	23	9	1
0	0	0	0	4	2	8	0	1	吉安	12	罗丽华	8	156	49.8	2	0.79	-0.32	-0.89	11.6667	29	8	1
0	0	0	1	12	2	9	1	1	康定	13	曲珍	8	155.251	52.1685	1	1.86	2.81	1.51	0.5	29	7	0
0	0	0	0	5	3	5	1	1	康定	13	杨建群	5	147.5	51.7	3	-0.8	-0.62	-0.21	9.06667	35	10	1
0	0	0	1	6	4	9	1	1	康定	13	杨琴	4	159.5	57.9	1	-1.02	1.17	2.35	6.53333	21	1	0
0	0	0	0	1	3	6	1	1	康定	13	万绿莲	4	149.2	56.6	2	0.63	-0.7	-1.33	9.3	31	10	0
0	0	0	0	12	3	12	1	0	康定	13	高丽群	4	157.5	45.4	1	1.47	1.41	1.01	7.96667	22	11	0
0	0	0	0	9	4	9	1	1	康定	13	陈素芬	3	156.2	76.7	2	-1.1	0.18	1.2	5.93333	30	1	0
0	0	0	0	9	2	9	0	1	康定	13	周蓉	6	155.251	52.1685	1	1.1	-0.05	-0.72	13.1	23	6	0
1	0	0	0	6	3	6	1	1	康定	13	哈木措	5	159.5	62	1	-3.9	0.1	3.06	10.2667	20	9	1
0	0	0	0	12	2	12	0	1	康定	13	杨艳芬	4	156.5	60.5	2	2.76	3.53	1.48	0.566667	31	7	0
0	0	0	0	12	3	9	1	1	康定	13	泽汪拉姆	7	166.2	51.6	1	-0.91	1.12	2.11	9.33333	23	10	0
0	0	0	0	9	4	6	1	1	康定	13	阿姆初	5	155.2	46	1	0.01	0.74	1.02	5.4	21	2	1
0	0	0	0	9	2	6	1	1	康定	13	王丽娟	5	151.5	50.2	1	3.62	3.29	0.84	1.33333	19	6	1
0	0	0	0	5	1	0	1	1	康定	13	扎西拉姆	6	162.7	59.9	2	0.78	1.41	1.21	3.06667	25	4	0
0	0	0	0	0	2	6	1	1	康定	13	友珠	4	159.8	46.6	2	-1.26	-0.91	-0.37	11.0667	24	8	1
0	0	0	0	9	1	6	1	1	康定	13	曾树敏	4	163	61.7	2	0.68	1.69	1.68	3.96667	31	3	1
0	0	0	0	9	2	9	1	1	康定	13	杨英	4	157	46.8	1	-0.6	1.26	2.31	0.5	21	7	0
0	0	0	0	9	4	6	1	1	康定	13	张剑萍	5	155.5	74.2	2	-1.06	0.18	1.16	6.2	31	1	0
1	0	0	1	8	2	7	0	1	康定	13	刘晓芳	6	156	65.6	1	-2.3	0.18	1.81	11.1667	23	8	1
0	0	0	0	11	2	2	1	1	康定	13	张明珍	4	155.251	52.1685	2	-1.64	-1.1	-0.34	10.9667	25	8	1
0	0	0	0	0	2	6	1	1	康定	13	胡林英	4	156	46.8	2	0.46	0.85	0.86	12.8333	30	6	0
0	0	0	0	7	4	7	0	1	康定	13	杨英	5	163	49.6	1	1.15	0.08	-0.74	4.9	23	2	1
0	0	0	0	6	2	6	1	1	康定	13	高国琴	4	155.251	52.1685	1	2.53	3.61	1.81	0.266667	24	7	1
1	1	0	0	9	4	9	1	1	康定	13	余素秀	3	156.1	57	1	-4.34	-2.43	1.51	5.6	24	2	0
1	1	0	0	6	3	6	1	1	康定	13	任晓琴	5	151.5	62.5	2	-2.14	-2.16	-1.23	8.6	29	11	1
0	0	0	0	6	2	6	0	1	康定	13	张雪莲	5	161.9	55.3	1	-0.42	0.61	1.03	12.1333	22	7	1
0	0	0	0	11	1	5	1	1	康定	13	葛万群	5	156.5	57.9	1	1.04	1.05	0.38	2	24	5	1
0	0	0	0	6	3	6	1	1	康定	13	陆晓红	4	160	69	2	1.74	1.29	0.76	10.3	26	9	0
0	0	0	1	6	3	0	0	1	康定	13	李君兰	5	155.251	52.1685	2	1.6	3.01	2.85	9.96667	23	9	1
0	0	0	1	0	3	2	0	1	康定	13	唐玲	6	155.251	52.1685	1	-1.25	0.4	1.37	10.6333	16	9	1
0	0	0	0	6	4	9	1	1	康定	13	拉姆	3	163.1	59	1	-0.1	-0.12	-0.01	6.4	23	1	0
1	0	0	1	5	3	5	1	1	康定	13	吴康蓉	5	153.1	64.6	2	-2.82	-0.27	1.78	9.7	26	10	0
1	0	0	0	0	2	2	0	1	康定	13	张梅芬	5	152	54	2	-2.72	-1.15	0.43	11.1667	31	8	1
1	1	0	0	9	4	6	1	1	康定	13	徐芬	4	150	44.8	2	-2.83	-2.65	-1.14	7.16667	29	12	1
0	0	0	0	7	3	7	1	1	康定	13	杨红春	4	155.251	52.1685	1	-1.64	-0.15	0.96	10.0333	24	9	0
0	0	0	0	5	4	5	1	1	康定	13	张桂连	4	154.1	60.3	2	1.16	2.61	2.56	6.26667	23	1	1
0	0	0	0	3	2	3	0	1	康定	13	王芳	5	152	58	1	0.35	0.51	0.03	0.433333	20	7	0
0	0	0	0	6	1	6	1	1	康定	13	高红美	5	164	61.7	1	-1.68	0.05	1.92	3.23333	21	4	0
0	0	0	0	6	2	9	1	1	康定	13	张桂秀	7	155.6	43.6	1	0.3	-0.26	-0.52	11.3667	20	8	1
1	1	1	1	6	2	6	1	1	康定	13	刘忠美	6	155.251	52.1685	1	-2.59	-3.63	-3.22	10.8	29	8	1
0	0	0	0	8	3	8	1	1	康定	13	张建萍	6	157.4	51	1	-1.08	1.81	3.05	10.7	32	9	0
0	0	1	0	9	3	9	1	1	康定	13	康琴	4	153	50	1	2	-0.58	-2.04	8.46667	29	11	0
0	0	0	0	8	3	9	1	1	康定	13	王传芳	3	160	58	1	1.43	1.02	0.5	10.0333	24	9	1
0	0	0	0	8	3	8	1	1	康定	13	陈志红	4	158	51	1	-1.78	-1.34	-0.38	8.36667	29	11	1
0	0	0	0	6	1	6	0	1	康定	13	龙志群	4	161.1	65	2	2.77	2.44	1.3	4.53333	23	3	0
0	0	0	0	6	2	6	1	1	康定	13	杨佳英	5	161	63.7	1	-0.52	0.43	0.88	11.3	21	8	1
0	1	1	0	6	4	3	0	1	康定	13	方小艳	8	155.251	52.1685	2	-1.66	-2.75	-2.37	6.3	19	1	1
0	0	0	0	9	3	6	1	1	康定	13	杨志勇	6	157.4	49.9	1	-0.17	-0.99	-1.15	8.76667	20	10	1
0	0	0	0	12	3	9	0	1	康定	13	周芸	5	152.2	53	1	1.43	1.49	1.18	10.1333	20	9	0
0	0	0	0	12	1	8	1	1	康定	13	罗泽芳	5	163.9	55.8	1	3.42	3.41	1.43	1.86667	19	5	0
0	0	0	0	12	4	9	1	0	康定	13	黄雪燕	6	159.5	61.1	1	1.49	0.7	0.02	7.33333	29	12	0
1	0	0	1	5	3	3	1	1	康定	13	张健红	5	155.251	52.1685	1	-2.95	-1.73	0.21	8.3	16	11	0
1	0	0	0	4	2	4	1	1	康定	13	刘雪花	5	155.2	45.6	1	-2.21	-1.37	-0.34	12.1667	19	7	1
0	0	0	0	5	1	3	0	1	康定	13	张华春	4	143	54.3	2	0.35	0.21	-0.06	2.46667	25	5	1
0	0	0	1	9	3	9	0	1	康定	13	聂庆红	5	155.251	52.1685	2	-0.21	-0.35	-0.29	9.66667	33	9	1
0	0	0	0	6	1	9	1	1	康定	13	兰桂群	6	152.2	44.1	1	2.08	0.76	-0.76	3.23333	21	4	1
0	0	0	0	6	3	6	0	1	康定	13	李政凤	6	153.5	56.6	2	-0.31	-1.26	-1.45	8.83333	25	10	0
0	0	0	0	9	4	9	0	1	康定	13	贺瑞	4	151.8	49.3	2	0.51	-0.86	-1.5	5.76667	26	1	1
0	0	0	0	12	1	9	0	1	康定	13	罗艳	4	155.251	52.1685	2	-0.59	0.37	1.23	2.43333	28	5	0
0	0	0	0	9	2	9	0	1	康定	13	周杉容	6	155.251	52.1685	1	-0.61	-0.2	0.12	11.1333	21	8	0
0	0	0	0	8	3	8	0	1	康定	13	姚雪	6	162.4	69.1	1	-0.79	0.71	1.45	10.1667	21	9	1
1	0	0	1	6	2	4	1	1	康定	13	陆明惠	9	155.251	52.1685	2	-2.2	-0.41	0.92	12.1333	19	7	0
1	0	0	0	0	2	9	1	1	康定	13	白玛拥扎	4	157.2	52.3	1	-3.55	-0.09	4.69	1.33333	28	6	1
1	0	0	0	8	3	8	1	1	康定	13	张冬秀	4	153	55.9	2	-2.2	-1.42	-0.26	9.93333	23	9	1
0	0	0	0	6	4	6	1	1	康定	13	拥拥	4	156.5	52.1	2	3.69	2.98	1.45	5.66667	22	2	1
0	0	0	1	3	3	3	1	1	康定	13	次尔拉姆	7	155.251	52.1685	1	-0.94	0.09	0.79	9.46667	19	10	0
0	0	0	0	0	3	9	1	1	康定	13	央亨	5	155.251	52.1685	2	3.25	2.93	1.99	10	35	9	1
1	0	0	0	6	2	6	1	1	康定	13	杜雪梅	7	158.1	51	1	-2.25	-0.87	0.34	12.4333	17	7	0
0	0	0	0	13	3	6	1	1	康定	13	阿琼	5	161.2	60.4	1	0.59	-0.96	-1.63	9.06667	22	10	1
0	0	0	1	0	2	3	1	1	康定	13	呼绒	4	155.251	52.1685	1	0.33	0.52	0.48	11.7333	23	8	1
0	0	0	0	8	4	5	1	1	康定	13	王羽	3	155.251	52.1685	1	-0.36	0.78	1.37	6.26667	26	1	0
0	0	0	0	0	1	7	1	1	康定	13	拉姆	3	158	62.3	1	1.34	0.85	-0.03	3.03333	22	4	0
0	0	0	1	11	4	6	0	1	康定	13	何春芳	6	155.251	52.1685	1	-0.93	-0.36	0.31	7.5	22	12	1
1	0	0	0	7	1	6	0	1	康定	13	麦燕	6	160.6	51.5	1	-2.21	-0.86	1.1	3.96667	19	3	1
0	0	0	0	6	2	6	1	1	康定	13	王小琼	5	165.1	47.7	2	1.4	0.77	0.23	11.4	21	8	1
0	0	0	0	0	2	0	1	1	康定	13	拉姆	4	160	62	2	0.5	1.03	1.08	11.5333	36	8	0
0	0	0	0	0	4	0	1	1	康定	13	巴姆	4	156	51.8	2	0.34	-0.85	-1.31	7.23333	24	12	1
0	0	0	0	5	3	5	1	1	康定	13	巴姆	7	156	52.9	1	0.41	-0.4	-0.76	9.43333	18	10	1
0	0	0	0	0	3	0	1	1	康定	13	木穷	5	150	49.2	2	-1.5	0.97	2.4	7.96667	32	11	0
0	1	1	0	0	2	0	1	1	康定	13	翁志	6	164.2	60.1	2	1.16	-2.13	-4.83	1.5	27	6	1
1	0	0	0	8	3	8	1	1	康定	13	徐智会	5	151.9	50.1	1	-2.54	-1.13	0.38	10.1667	29	9	1
1	1	0	0	8	3	8	1	1	康定	13	陈明香	4	151.7	47.2	1	-2.53	-2.23	-1.05	9.3	28	10	1
0	0	0	0	4	2	2	1	1	康定	13	拥忠	4	161.5	51.8	2	2.68	2.48	1.75	11.1667	34	8	1
0	0	1	0	0	2	2	1	1	康定	13	扎西拉姆	4	156.2	58.5	2	2.85	-0.33	-3.62	1.53333	32	6	0
0	0	0	0	6	2	6	1	1	康定	13	阿姆	4	167	67	2	-1.35	-0.72	-0.12	12.6	34	7	1
0	0	0	0	0	3	9	1	1	康定	13	单嘎	5	155.251	52.1685	1	-1.47	0.24	1.34	10.1333	26	9	1
0	0	0	0	0	4	0	1	1	康定	13	巴桑	4	153.5	50.4	1	0.62	0.84	0.71	5.63333	33	1	1
0	0	0	1	0	4	6	1	0	康定	13	尼玛拉姆	8	155.251	52.1685	1	-0.68	0.15	0.81	5.43333	23	2	1
0	0	0	0	4	3	1	1	1	康定	13	高建英	5	158.2	54.3	2	-1.09	-0.06	0.69	9.66667	28	10	0
0	0	0	0	9	3	6	1	1	康定	13	何敏	6	155.251	52.1685	2	-0.98	0.15	0.9	9.7	25	10	1
0	0	0	1	9	3	9	0	1	乐都	14	吴香梅	5	155.251	52.1685	1	1.25	0.76	0.29	9.73333	21	9	0
0	0	0	1	9	3	9	0	1	乐都	14	何秀忠	4	155.251	52.1685	2	-0.63	0.95	1.75	7.96667	35	11	1
0	0	0	1	9	2	12	0	1	乐都	14	赵秀英	7	155.251	52.1685	1	0.9	1.19	1.03	12.2667	26	7	1
0	0	0	0	9	3	9	0	1	乐都	14	李淑香	6	155	57.3	1	-0.54	1.25	2.05	8.5	20	10	0
0	0	0	0	9	4	9	0	1	乐都	14	李元兰	5	161	62.7	2	0.25	0.05	-0.04	6.53333	29	12	0
0	0	0	0	12	3	9	0	1	乐都	14	洪延芳	6	152	54.3	1	0.28	-0.95	-1.42	9.43333	24	9	1
0	0	0	0	3	3	2	0	1	乐都	14	潘金梅	4	164	53	2	-0.15	0.69	1.06	9.3	33	9	0
0	0	0	0	8	2	9	0	1	乐都	14	赵玉	7	165	51	1	0.13	0.34	0.36	12.1333	21	7	1
0	0	0	0	0	4	5	0	1	乐都	14	邢正睿	6	158	53	1	1.01	1.47	1.33	6.7	22	12	0
0	0	0	1	11	3	5	1	1	乐都	14	石常娟	6	158	50	1	3.62	1.29	-0.32	8.4	27	10	1
0	0	0	0	8	2	14	0	1	乐都	14	严文芳	3	155	52	1	-0.09	0.62	0.88	11.5333	24	7	0
0	0	0	1	9	4	9	0	1	乐都	14	金万香	6	166	63	2	-1.04	0.73	1.79	7.16667	23	12	1
0	0	0	1	16	3	16	0	1	乐都	14	得君	2	172	55	1	2.59	0.63	-0.63	9.53333	27	9	0
0	0	0	0	9	3	9	0	1	乐都	14	姜月辉	4	154	49	2	0.59	-0.49	-1.03	10.2	31	9	0
0	0	0	0	8	3	8	0	1	乐都	14	王英凤	5	153	50	2	-1.47	0.03	1.12	9.4	18	9	1
0	0	0	1	8	3	8	0	1	乐都	14	侯桂英	6	150	50	2	1.99	0.72	-0.18	9.16667	32	10	0
0	0	0	0	8	2	8	0	1	乐都	14	倪晓兰	5	167	55	1	0.65	0.84	0.76	12.4333	21	6	0
0	0	1	0	8	3	8	0	1	乐都	14	马玉梅	3	150	46	1	0.4	-1.51	-2.32	9.8	31	9	0
0	1	1	0	9	4	9	0	1	乐都	14	秦萍	5	157	44.8	1	0.3	-2.11	-3.17	4.7	22	2	0
0	0	0	0	8	1	8	0	1	乐都	14	李春秀	4	157	52.3	1	0.26	-0.04	-0.32	2.7	18	4	1
0	0	0	0	10	4	10	0	1	乐都	14	蒲永平	5	162	48.1	1	-0.69	0.44	1.18	6.63333	19	12	0
0	0	0	0	8	3	8	0	1	乐都	14	马存花	3	153	49.2	1	0.16	0.85	1.09	8.03333	23	11	0
0	0	0	0	8	3	8	0	1	乐都	14	张存秀	6	143	46.3	2	-1.12	0.48	1.43	9.56667	30	9	1
0	0	0	0	5	2	6	0	1	乐都	14	蒲积秀	4	165	54.9	2	1.1	0.39	-0.12	13.1	30	6	0
0	0	0	1	9	2	5	0	1	乐都	14	李秀莲	6	155.251	52.1685	2	-0.58	0.87	1.48	11	30	8	1
0	0	0	0	9	3	6	0	1	乐都	14	李善秀	7	157	42.7	1	-0.27	-0.23	-0.08	8.76667	19	10	0
0	0	0	0	3	2	8	0	1	乐都	14	李积花	6	154	55.1	2	-1.9	0.08	1.31	12.9	31	6	1
0	0	0	0	5	3	5	0	1	乐都	14	王英兰	6	158	55.1	1	0.47	-0.28	-0.64	8.93333	19	10	0
0	0	0	1	9	3	9	0	1	乐都	14	李芬梅	6	155.251	52.1685	2	-0.12	0.78	1.14	10	25	9	0
0	0	0	0	6	1	9	0	1	乐都	14	王桂兰	6	163	44	1	-0.69	-0.07	0.68	2.9	23	4	0
0	0	0	0	0	2	0	1	1	乐都	14	徐彩学	4	160	67	2	2.18	2.36	1.83	10.7	32	8	1
0	0	0	0	8	2	8	0	1	乐都	14	俞领元	5	155.251	52.1685	1	2.55	1.52	0.61	10.8	21	8	1
0	0	0	0	3	4	5	0	1	乐都	14	余化梅	4	155.251	52.1685	2	-0.74	2.06	3.29	4.36667	27	2	1
0	0	0	1	14	2	14	0	1	乐都	14	王清莲	3	155.251	52.1685	1	3.66	3.15	2.29	11.1667	26	8	0
0	0	0	1	5	3	8	0	1	乐都	14	李善秀	5	160	46	2	-0.86	0.95	1.9	8.33333	24	10	0
0	0	0	1	8	2	4	0	1	乐都	14	杜英花	6	155.251	52.1685	2	0.79	0.15	-0.26	10.8667	26	8	1
0	0	0	0	9	3	8	0	1	乐都	14	吴金桂	7	168	53	1	-0.03	-0.55	-0.63	7.73333	21	11	1
0	0	0	0	5	3	5	0	1	乐都	14	李春林	5	155.251	52.1685	1	-0.61	-0.2	0.22	8.63333	23	10	0
0	0	0	0	5	2	8	0	1	乐都	14	周兵兰	5	155.251	52.1685	2	1.69	0.54	-0.24	11.9	26	7	0
0	1	1	1	0	2	8	0	1	乐都	14	赵方明	6	155.251	52.1685	2	-0.67	-3.06	-3.81	12.9333	34	6	1
0	0	0	0	8	2	8	0	1	乐都	14	阿芳	5	155	58	2	1.62	0.92	0.34	12.0333	27	7	0
0	0	0	0	8	3	8	0	1	乐都	14	辛宝姐	4	155.251	52.1685	2	1.91	2.46	1.97	7.56667	27	11	1
0	0	0	0	8	3	15	0	1	乐都	14	尹美美	6	153	45	1	0.21	0.65	0.8	7.36667	21	11	1
0	0	0	0	8	1	8	0	1	乐都	14	魏玉英	5	154	53	2	-0.41	1.08	1.86	3.5	33	3	0
0	0	0	0	8	3	0	0	1	乐都	14	何玉香	5	155.251	52.1685	1	0.57	0.29	0.06	7.36667	22	11	0
0	0	0	0	5	3	12	0	1	乐都	14	段芸顺	4	148	45	2	-0.74	1.38	2.34	8.13333	22	11	1
0	0	0	1	5	4	8	0	1	乐都	14	来成霞	5	155.251	52.1685	1	0.9	0.69	0.35	6.23333	19	1	0
0	0	0	0	12	4	12	0	1	乐都	14	王存华	4	154	58	1	0.65	-0.77	-1.45	7.23333	30	12	0
0	0	0	0	5	2	8	0	1	乐都	14	李菲	12	152	45	1	0.76	1.22	1.19	10.6333	20	8	0
0	1	1	0	8	3	8	0	1	乐都	14	蒋桂杨	6	160	64	1	-0.65	-2.3	-2.61	7.96667	19	11	0
0	0	0	0	5	1	8	0	1	乐都	14	郭宝姐	5	152	54	1	1.72	1.84	0.84	2.06667	20	5	1
0	0	0	0	8	1	4	0	1	乐都	14	丁怀霞	4	156	53	2	-2	0.81	3.51	2.4	23	4	0
0	0	0	0	5	4	5	0	1	乐都	14	余丰莲	6	155.251	52.1685	1	1.78	1.01	0.18	6.43333	21	12	1
0	0	0	0	5	2	9	0	1	乐都	14	赵红贵	6	155	54.8	2	0.39	1.77	2.03	10.8	23	8	1
0	0	0	0	5	4	11	0	1	乐都	14	王存红	5	169	64.2	1	-0.33	0.83	1.4	6.13333	34	1	1
0	0	0	1	5	4	5	0	1	乐都	14	宋海兄	7	163	73	1	0.73	2.29	2.47	6.6	21	12	1
0	0	0	0	2	2	9	0	1	乐都	14	赵金花	6	155	50	2	0.41	1.53	1.72	10.7667	25	8	1
0	0	0	1	9	2	9	0	1	乐都	14	尹领先	5	155.251	52.1685	1	-1.54	0.41	1.51	12.1333	24	7	0
0	0	0	0	12	2	15	0	1	乐都	14	张丽琴	5	155	54.8	1	-1.09	0.56	1.42	11.1667	24	8	1
0	0	0	0	8	3	8	0	1	乐都	14	赵维花	6	159	57.6	1	-1.13	2.22	3.68	8.03333	22	11	1
0	0	0	1	9	3	9	0	1	乐都	14	郑玉	5	160	48.7	1	0.33	1.04	1.19	8.6	22	10	1
0	0	0	1	9	2	5	0	1	乐都	14	权永萍	6	155.251	52.1685	1	0.17	1.14	1.42	11	26	8	0
0	0	0	0	8	1	11	0	1	乐都	14	王有庆	6	158	62.4	2	0.95	1.77	1.49	1.93333	29	5	1
0	0	0	0	0	1	7	0	1	乐都	14	魏学英	5	137	59.5	1	-0.54	-0.46	-0.02	2.56667	19	4	1
0	0	0	1	8	3	11	0	1	乐都	14	许亚学	5	170	48	1	-0.92	0.3	1.12	8.43333	20	10	1
0	0	0	0	5	4	5	0	1	乐都	14	沈召青	6	150	47	2	-0.61	0.31	1.01	4.7	29	2	0
0	0	0	0	6	1	10	0	1	乐都	14	韩海平	5	155	50	1	-0.43	2.54	4.22	1.56667	21	5	1
0	0	0	1	0	2	9	0	1	乐都	14	韩玉芳	6	155.251	52.1685	2	0.26	1.27	1.48	11.8667	39	7	1
0	0	0	0	10	4	8	0	1	乐都	14	董小红	6	165	60	2	0.87	0.93	0.66	5.66667	25	1	0
0	0	0	0	5	2	2	0	1	乐都	14	候英桂	4	152	51	2	-0.88	-0.51	-0.12	11.6	30	7	1
1	0	0	0	7	3	7	0	1	乐都	14	沈英顺	6	151	52	2	-2.16	-0.03	1.65	8.4	31	10	0
0	0	0	0	8	3	8	0	1	乐都	14	盛元秀	4	150	48	2	-0.07	0.51	0.8	7.8	34	11	1
0	0	0	0	0	4	8	0	1	乐都	14	郭成兰	4	152	51.5	1	-0.1	1.33	1.88	4.63333	22	2	0
0	0	0	1	12	3	16	0	1	乐都	14	杨淑云	9	155.251	52.1685	1	0.19	-0.51	-0.78	9.43333	24	9	0
0	0	0	1	12	3	12	0	1	乐都	14	魏莲珍	6	155.251	52.1685	1	4.25	2.15	0.51	8.8	23	10	1
1	0	0	0	5	3	9	0	1	乐都	14	张生兄	6	147	39.6	1	-2.81	-1.5	0.3	8.83333	19	10	0
0	0	0	0	9	4	9	0	1	乐都	14	李佳兰	6	155	54.4	2	0.68	-0.73	-1.44	6.03333	26	1	1
0	1	1	1	5	3	5	0	1	乐都	14	辛桂姐	6	155	54	2	0.4	-3.14	-4.51	7.76667	30	11	1
0	0	0	0	8	1	5	0	1	乐都	14	尹元芬	3	152	47	1	-0.14	1.56	2.35	2.3	23	4	1
0	0	0	0	0	4	8	0	1	乐都	14	祁柳兄	4	155	70	2	0.05	1.24	1.65	5	30	2	0
1	0	0	0	0	2	0	0	1	乐都	14	申双英	4	147	45	1	-2.03	-0.96	0.06	12.3667	21	7	0
0	0	0	1	8	2	11	0	1	乐都	14	徐维丽	5	155.251	52.1685	1	2.56	1.23	0.22	12.4667	22	6	0
0	0	0	1	10	3	7	0	1	乐都	14	谢玲	5	162	44.2	2	-0.17	1.26	1.83	7.86667	32	11	0
1	0	0	0	8	2	8	0	1	乐都	14	刘春梅	4	156	62.2	1	-2.19	-1.04	0.06	12.7667	28	6	0
1	0	0	0	11	4	8	0	1	乐都	14	李来梅	4	150	49.1	2	-2.76	-0.23	2.29	5.03333	34	2	1
0	0	0	0	9	1	9	0	1	乐都	14	赵秀芬	4	154	49	2	-0.07	2.69	3.56	3.73333	34	3	1
0	0	0	0	5	4	8	0	1	乐都	14	周得芳	6	152	48.1	1	-0.44	0.2	0.69	5.63333	32	1	0
0	0	0	0	9	4	9	0	1	乐都	14	冯晓琴	4	161	54.6	2	0.72	-0.55	-1.26	5.4	31	1	1
0	0	0	0	8	3	11	0	1	乐都	14	邓长芳	4	154	63	2	-1.15	-0.11	0.78	8.06667	39	11	1
0	0	0	0	8	2	8	0	1	乐都	14	王芙梅	5	152	57.7	2	2.61	0.39	-0.91	10.7	25	8	1
0	0	0	0	6	3	8	0	1	乐都	14	哈雪娟	5	156	41.2	1	-1.05	-0.84	-0.36	9.43333	21	9	0
0	0	0	0	12	3	12	0	0	乐都	14	李雪莲	8	162	67	1	-0.13	0.15	0.35	7.8	27	11	0
0	0	0	0	11	4	8	0	1	乐都	14	赵迎芬	4	157	42	1	0.04	0.71	0.98	6.2	24	1	0
0	0	0	0	8	3	11	0	1	乐都	14	周雪莲	4	155.251	50	1	-0.65	-1.22	-1.13	8.7	22	10	0
0	1	1	0	8	4	8	0	1	乐都	14	边玉霞	5	158	54	1	0.23	-2.78	-3.96	5.33333	25	1	0
0	0	0	0	10	3	10	0	1	乐都	14	李维柱	7	162	69.6	2	0.41	1.44	1.69	9.03333	28	10	0
0	0	0	0	9	2	12	1	1	乐都	14	边巴拉姆	4	160	50.5	1	-0.06	-0.42	-0.56	13.1333	22	6	0
0	0	0	0	10	4	6	0	1	乐都	14	林有芬	4	155	48.2	2	-0.38	3.5	4.82	6.86667	32	12	1
0	0	0	0	10	2	10	0	1	乐都	14	李青芬	6	165	64.3	2	-1.12	0.34	1.14	12.0667	31	7	0
0	0	0	0	8	4	8	0	1	乐都	14	李顺玉	5	160	52	1	-1.06	0.18	1.15	5.86667	21	1	1
0	0	0	0	10	3	10	0	1	乐都	14	巨海霞	6	154	48	1	0.17	0.4	0.48	8.13333	24	11	1
0	0	0	0	12	2	12	0	1	乐都	14	韩红存	3	150	41	1	-1.59	-0.24	0.8	10.4333	24	8	1
0	0	0	0	9	3	9	0	1	乐都	14	俞领兄	5	154	49	1	0.72	0.9	0.79	8.5	22	10	0
0	0	1	1	8	4	8	0	1	乐都	14	辛守莲	5	155.251	52.1685	1	4.34	-1.4	-4.47	6.73333	26	12	1
0	0	0	0	9	1	9	1	1	理县	15	喻秋英	6	161	56	2	0.89	1.23	0.84	2.6	31	4	1
0	0	0	0	9	3	9	1	1	理县	15	泽斯满	4	165.2	55.3	1	-0.44	-0.21	0.03	10.3333	22	9	1
0	0	0	0	6	4	9	1	1	理县	15	许仙群	5	159.1	59.4	2	-0.52	-0.23	0.16	6.7	25	12	0
0	0	0	0	6	1	9	1	1	理县	15	王燕	4	155.8	55	1	-0.92	1.55	3.07	2.76667	20	4	1
0	0	0	0	4	3	9	1	1	理县	15	岳明桃	5	161.2	59.8	1	-1.59	0.15	1.44	8.13333	25	11	0
0	0	0	0	9	1	9	1	1	理县	15	曹丽	4	155.251	52.1685	1	-0.81	-0.11	0.72	3.43333	24	4	0
0	0	0	0	6.46897	2	7.6094	1	1	理县	15	汪富兰	6	163	45.5	2	-1.67	0.62	1.89	11.5333	25.2883	8	0
0	0	0	1	6	4	6	1	1	理县	15	文惠	7	155.251	52.1685	3	-1.47	-0.14	1.03	7.2	26	12	1
0	0	0	1	6	4	6	1	1	理县	15	文惠	7	155.251	52.1685	3	-1.26	0.13	1.21	7.2	26	12	0
0	0	0	0	8	3	9	1	1	理县	15	杜兴容	4	153.4	58.4	2	-1.46	1.58	3.07	8.66667	32	10	1
1	0	0	0	3	3	6	1	1	理县	15	王联萍	4	145.3	66.5	1	-2.22	-0.64	0.88	8.73333	30	10	1
0	0	0	0	6	2	9	1	1	理县	15	杨丽娟	7	163	51	1	-0.11	0.42	0.61	11.7667	21	7	1
0	0	0	0	11	3	9	1	1	理县	15	刘文秀	9	163	41.5	1	-1.01	-0.69	-0.21	10.1667	29	9	1
0	0	0	0	9	4	15	1	1	理县	15	任玉霞	3	162.6	63	1	-0.72	-0.42	0.08	4.7	26	2	1
0	0	0	0	6	3	6	1	1	理县	15	曹玉兰	6	155.251	52.1685	2	3.34	2.71	1.88	10.3333	33	9	0
0	0	0	1	9	4	7	1	1	理县	15	徐平君	4	160	60.4	1	0.18	0.31	0.35	7.3	29	12	0
0	0	0	0	12	3	9	1	1	理县	15	杨梅	5	156	66.5	1	-0.91	-0.77	-0.36	9.16667	23	10	0
0	0	0	0	9	2	9	1	1	理县	15	王鹰	7	154	60.5	1	0.01	-0.25	-0.34	11.3333	26	8	0
0	0	0	0	12	3	12	1	1	理县	15	张英	8	164	58.5	1	1.1	-0.12	-0.82	8.1	25	11	1
0	0	0	0	9	4	9	1	1	理县	15	张喻	5	168	59	1	-0.49	-0.18	0.24	5.7	21	1	0
0	0	0	0	4	1	9	1	1	理县	15	程通英	3	169	73.5	1	-1	0.08	1.48	1.9	24	5	1
1	0	0	0	9	2	9	1	1	理县	15	江继红	5	157.7	50.5	1	-2.18	0.14	1.61	12.1667	20	7	0
0	0	0	0	7	3	9	1	1	理县	15	熊素英	5	165.5	67.3	2	-0.48	-0.69	-0.58	10.1667	36	9	1
0	0	0	1	9	3	6	1	1	理县	15	杨辉	7	157.4	45.2	2	2.52	1.55	0.7	10.5667	29	9	0
0	1	1	0	9	2	9	1	1	理县	15	杨红	6	160.2	50.5	1	-1.58	-2.48	-2.33	11.3667	25	8	1
0	0	0	0	9	1	6	0	1	理县	15	董叶	4	159.2	59.5	2	-0.58	-0.01	0.68	2.53333	30	4	0
0	0	0	0	9	4	9	0	1	理县	15	高碧秀	5	164	52	1	-0.51	2.88	4.17	4.63333	20	2	1
0	0	0	0	9	1	6	1	1	理县	15	冯友琼	7	161	60	3	-0.54	-0.03	0.59	2.56667	43	4	1
0	0	1	0	9	4	9	1	1	理县	15	廖洪彬	3	165	55	1	2.51	-0.57	-2.66	4.96667	30	2	1
1	0	0	0	9	2	9	1	1	理县	15	杨六一	5	157	45	1	-2.16	-0.84	0.35	11.7667	23	7	0
0	0	0	0	9	3	9	1	1	理县	15	张莉蓉	4	163	56	2	-0.05	1.15	1.61	7.66667	30	11	0
0	0	0	1	9	2	7	1	1	理县	15	易勤英	8	167	72.3	1	-0.11	0.52	0.78	10.7667	22	8	0
1	0	0	0	9	2	6	1	1	理县	15	李玉	2	155	46.5	1	-2.78	-0.39	1.36	12.5	21	7	0
0	0	0	0	9	1	9	1	1	理县	15	罗秦彬	6	152.4	60.2	2	-1.97	1	3.57	2.96667	30	4	1
1	0	0	0	6	2	6	1	1	理县	15	周天燕	4	162.4	62.5	2	-2.81	1.01	3.22	11.1667	26	8	1
0	0	0	0	9	4	8	0	1	理县	15	罗淑芬	4	154	56.1	2	2.32	1.38	0.42	6.7	26	12	0
0	0	0	0	6	1	6	1	1	理县	15	王琴	6	166.2	74.8	2	-0.38	0.89	1.57	3.93333	23	3	0
0	0	0	0	9	2	6	1	1	理县	15	安国秀	5	156	50	1	-0.88	0.76	2.21	1.33333	28	6	0
1	0	0	0	3	4	6	1	1	理县	15	曾云香	4	155	53.5	1	-3.38	-0.69	2.1	6.5	30	1	1
0	0	0	0	6	4	6	0	1	理县	15	刘华	5	153	43	1	3.01	0.41	-1.31	7	25	12	0
0	0	0	1	9	3	9	0	0	理县	15	黄娟	6	155.251	52.1685	1	1.78	1.7	1.25	8.96667	20	10	0
1	0	0	0	6	3	9	0	1	理县	15	黄芳	6	155.251	52.1685	1	-3.21	-0.98	1.19	10	24	9	0
1	0	0	0	9	4	9	1	1	理县	15	吴建琼	8	157.1	60.2	1	-2.6	0.69	3.26	5.06667	23	2	1
0	0	0	1	0	2	9	1	1	理县	15	冯华英	6	155.251	52.1685	2	-0.82	-0.98	-0.82	12.4333	28	7	0
0	0	0	0	5	4	9	1	1	理县	15	马玉花	6	162.1	57	1	-1.17	-0.8	0.04	4.93333	21	2	0
0	0	0	0	6	3	6	1	1	理县	15	代银燕	5	161.2	59.1	1	-0.5	-1.01	-0.97	8.8	23	10	0
1	0	0	0	6	2	9	1	1	理县	15	陈祥桃	6	158.2	49.5	2	-2.37	-1.98	-1	11.3333	29	8	1
0	0	0	0	6	2	6	1	1	理县	15	田珍	7	154.5	50.3	2	-1.41	-1.53	-1.11	11.4	27	8	0
0	0	0	0	5	1	5	1	1	理县	15	李斯基	5	170.2	59.5	1	-1.33	0.75	2.63	2.46667	25	5	1
0	0	0	0	9	4	6	1	1	理县	15	王歆	9	154.5	49.5	2	0.55	1.15	1.13	5.03333	23	2	1
0	0	0	0	6	3	9	1	1	理县	15	李岳琼	7	158	57.5	1	-1.92	0.43	1.96	9.4	24	10	1
1	0	0	0	6	4	9	1	1	理县	15	郝平	6	154.5	58	2	-2.09	0.33	2.3	5.83333	30	1	0
0	0	0	0	9	4	9	1	1	理县	15	杨会琼	3	154.9	65.2	1	-1.02	-0.87	-0.21	5.33333	22	2	0
0	0	0	0	9	4	9	1	1	理县	15	齐玉平	7	156	47.5	2	0.31	1.62	1.93	5.23333	29	2	0
0	0	0	0	9	4	9	1	1	理县	15	蒲吉霞	5	156.2	65	2	5.06	2.34	0.17	6.7	30	12	1
0	0	0	0	6	4	6	1	1	理县	15	王华	5	155.2	59	1	-1.23	-0.19	0.85	5.73333	24	1	0
0	0	0	1	0	2	9	1	1	理县	15	王成蓉	7	147.4	49.5	1	-0.29	0.25	0.51	11.2	30	8	0
1	0	0	1	13	3	15	1	1	理县	15	李竹轩	5	153.7	51	1	-2.06	-0.83	0.45	9.4	25	10	0
0	0	0	0	5	2	7	1	1	理县	15	王花	4	155.251	52.1685	1	-1.79	0.23	1.42	12.6333	21	7	1
0	0	0	0	6	3	9	1	1	理县	15	王平珍	11	153.4	59	1	-1.8	-0.46	0.78	8.86667	22	10	1
0	0	0	1	0	3	3	1	1	理县	15	墨国花	9	156	51	2	-0.45	0.59	1.12	9.16667	24	10	1
1	0	0	0	0	3	6	1	1	理县	15	杨继梅	4	152	60	2	-2.2	-1.19	0.05	9.93333	25	9	1
0	0	0	0	0	2	6	1	1	理县	15	徐志明	8	156.6	62	2	-0.9	0.77	1.57	12	28	7	0
1	0	0	0	2	2	3	1	1	理县	15	王春花	7	154.9	44	1	-3.01	-0.57	1.3	12.9	26	6	0
0	0	0	0	6	3	9	1	1	理县	15	张琼丽	5	156	47	1	-1.85	-1.23	-0.3	10.1	20	9	1
0	0	0	0	5	4	7	1	1	理县	15	余英	4	150	54	2	0.51	-1.12	-1.91	5.03333	30	2	0
0	0	0	0	9	1	12	1	1	理县	15	陶敏艳	6	160	60	1	-1.76	0.24	2.31	3	21	4	0
0	0	0	0	10	2	10	1	1	理县	15	苏志静	4	158	56	1	-0.07	1.28	2.01	1.16667	25	6	1
1	0	0	0	2	3	9	1	1	理县	15	卓玛	5	152.7	61	2	-2.74	-0.2	1.86	9.03333	23	10	0
1	0	0	0	6	4	9	1	1	理县	15	王菊	8	157.3	49.5	2	-2.35	0.57	2.91	5.3	23	2	0
0	0	0	1	6	1	4	1	1	理县	15	周英	7	154.1	55	2	1.38	0.42	-0.83	2.13333	29	5	0
0	0	0	0	9	2	6	1	1	理县	15	张能英	8	155.251	52.1685	2	-1.07	-1.44	-1.26	12	27	7	1
1	1	0	0	6	2	9	1	1	理县	15	张玉平	6	155	46.5	2	-3.38	-3.1	-1.49	10.9333	26	8	0
1	0	0	0	6	4	9	1	1	理县	15	郭庆丽	5	161.2	55	2	-2.19	-0.43	1.56	4.96667	29	2	0
0	0	0	1	7	1	7	1	1	理县	15	杨志英	5	145.5	49	1	-1.31	-0.47	0.72	3.93333	24	3	0
1	1	0	1	1	3	6	1	1	理县	15	孔晓花	4	137	35.5	1	-4.33	-2.48	0.72	8.53333	31	11	0
0	0	0	0	9	4	9	0	1	理县	15	王勤	9	158.3	61.5	1	-1.54	0.03	1.34	6.6	21	1	0
1	0	0	0	4	4	6	1	1	理县	15	潘小兰	4	161.2	53.5	2	-2.12	0.04	1.94	6	23	1	0
1	0	0	0	9	3	9	1	1	理县	15	余车君	6	155.251	52.1685	2	-2.88	0.03	2.32	8.56667	28	11	0
0	1	1	0	6	4	6	1	1	理县	15	谢红	6	160.5	57	1	-0.79	-2.07	-2.09	5.5	24	2	0
0	0	0	0	7	2	7	1	1	理县	15	严芳	5	154.5	47.4	1	-1.13	0.14	0.89	12.1667	21	7	0
0	0	0	0	9	3	6	1	1	理县	15	蒲吉蓉	3	157.2	46	1	1.66	0.82	0.15	10.6	25	9	0
1	0	0	0	0	1	9	1	1	理县	15	文春香	7	161.5	52.5	2	-2.01	-0.16	1.98	3.5	22	4	0
0	0	0	1	1	3	6	1	1	理县	15	杨琴	6	157	63	1	-0.5	-1.57	-1.78	10.0333	16	9	0
0	0	0	0	3	3	9	1	1	理县	15	陈友秀	6	152.1	53	2	0.92	0.61	0.26	9.1	26	10	1
1	0	0	0	2	1	4	1	1	理县	15	刘英	5	155	46.5	2	-2.38	-1.98	-0.2	3.9	22	3	1
0	0	0	0	0	3	0	1	1	理县	15	杨文珍	7	156	54	2	2.87	2.25	1.38	8.1	28	11	0
1	0	0	1	2	3	1	1	1	理县	15	王琼	4	146.5	50	1	-2.84	-1.76	-0.19	9.9	34	9	1
0	0	0	0	14	4	14	1	1	理县	15	李玉兰	3	151.1	50.7	1	5.25	2.62	0.51	7.36667	28	12	1
0	0	0	0	0	2	0	1	0	理县	15	邦丽	5	159.2	40.5	1	0.75	1.21	1.19	11.0333	24	8	0
0	0	0	1	0	2	6	1	1	理县	15	刘晓英	5	150.5	53	1	-1.28	-0.51	0.12	12.6	20	7	0
0	0	1	0	9	2	7	1	1	理县	15	宋桂莲	6	151	42	2	-0.74	-1.89	-2.14	13.0667	26	6	1
0	0	0	1	4	3	4	1	1	理县	15	张琼	5	151.4	39.2	1	-1.03	0.56	1.44	10.2	20	9	0
0	0	0	0	6	3	9	1	1	理县	15	魏美	4	155	47	1	-1.79	0.5	1.9	10.1	24	9	0
0	0	0	0	9	2	9	0	1	梁平	16	黄启元	5	152	50.2	1	-1.49	-1.31	-0.82	12.9	22	6	1
0	0	0	1	9	4	9	0	0	梁平	16	杨丽艳	4	155.251	52.1685	2	1.1	0.52	-0.03	6.1	31	12	1
1	0	0	0	8	3	5	0	1	梁平	16	沈明翠	4	148	50	2	-2.07	1.87	3.93	8.86667	34	10	1
0	0	1	0	6	3	9	0	1	梁平	16	朱必花	6	152	64.7	1	0.11	-1.8	-2.48	8.23333	29	10	1
0	0	0	0	9	2	9	0	1	梁平	16	余晓华	5	146	36.6	1	-0.72	0.54	1.19	10.4333	22	8	1
0	0	0	0	9	4	6	0	1	梁平	16	谢远凤	4	158	62.8	2	-0.3	0.41	0.86	4.33333	30	2	0
0	0	0	0	6	1	6	0	1	梁平	16	陆真蓉	6	153	55.3	2	-1.74	-0.97	0.41	3.93333	29	3	1
0	0	0	0	9	4	9	0	1	梁平	16	杨德玲	4	151	39.6	1	-1.63	-0.59	0.61	6.73333	21	12	0
0	0	0	0	6	3	9	0	1	梁平	16	黄佳蓉	3	158	49.7	1	0.34	-0.27	-0.53	9.33333	19	9	1
0	0	0	0	6	4	6	0	1	梁平	16	吴发琼	5	150	49.6	1	-1.28	-0.82	-0.01	6.83333	23	12	1
0	0	0	0	9	2	9	0	1	梁平	16	叶益云	5	153	48.6	1	-0.6	-0.78	-0.67	11.9	31	7	1
0	0	0	0	9	3	12	0	1	梁平	16	黄雪梅	3	161	52.4	1	-0.5	-1.51	-1.64	8.43333	23	10	0
0	0	0	0	9	2	6	0	1	梁平	16	许会	5	159	51	1	-0.15	0.22	0.37	11.8333	27	7	1
0	0	0	0	5	2	8	0	1	梁平	16	陈国英	5	163	67.7	2	-0.19	-0.37	-0.36	10.1333	33	8	0
1	0	0	0	9	3	9	0	1	梁平	16	常世芬	3	152	43.1	2	-2.07	0.56	2.24	9.26667	31	9	1
1	0	0	0	9	1	9	0	1	梁平	16	李良雪	4	162	60	1	-2.33	0.68	4.2	1.5	21	5	1
0	0	0	0	9	1	9	0	1	梁平	16	刘桂英	4	155.251	53.1	1	1.19	1.53	0.92	2.2	23	4	0
0	0	0	1	9	3	9	0	1	梁平	16	李艺梅	5	155.251	52.1685	1	-0.65	-0.01	0.51	8.33333	20	10	0
0	0	0	0	6	1	6	0	1	梁平	16	周安琴	6	150	50.4	1	-0.69	0.56	1.49	3.03333	29	4	1
0	0	0	0	6	3	9	0	1	梁平	16	蒋因琼	4	152	39.8	1	-0.01	-1.25	-1.61	7.7	21	11	1
0	0	0	1	6	2	9	0	1	梁平	16	肖文燕	3	155.251	52.1685	1	-1.96	-1.88	-1.27	13.0333	30	6	1
0	0	0	0	6	1	9	0	1	梁平	16	孙小勤	4	152	55	1	0.11	0.17	0.18	1.83333	24	5	1
0	0	0	1	6	3	6	0	1	梁平	16	肖春花	4	155.251	52.1685	2	0.06	-0.07	-0.07	7.83333	24	11	0
0	0	0	1	6	1	6	0	1	梁平	16	叶燕	5	155.251	52.1685	1	-0.09	-0.12	-0.03	2.8	20	4	0
0	0	0	0	9	4	9	0	1	梁平	16	李春燕	4	144	40.8	1	-0.99	-0.28	0.54	5.16667	22	1	0
0	0	0	0	6	4	6	0	0	梁平	16	谭永会	4	150	44.5	2	-1.34	-0.3	0.84	4.5	29	2	1
0	0	0	0	9	4	12	0	0	梁平	16	段天美	6	155	69.2	1	0.14	-0.9	-1.26	6.13333	23	12	1
0	0	0	1	9	4	5	0	0	梁平	16	汪允琼	7	155.251	52.1685	1	0.82	0.8	0.52	5.73333	22	1	0
0	0	0	0	6	1	9	0	1	梁平	16	陆开明	4	144	44.6	2	-0.67	0.13	1.03	2.13333	25	4	0
1	1	0	0	9	4	9	1	1	梁平	16	莫群英	5	152	48.5	1	-2.64	-2.1	-0.1	4.96667	24	2	0
0	0	0	0	9	4	9	0	1	梁平	16	方乾琼	5	150	48.7	1	-0.9	0.5	1.45	4.8	24	2	1
0	0	0	0	9	4	12	0	1	梁平	16	莫小芳	5	156	56.5	1	-1.19	-0.23	0.73	6.4	21	12	0
0	0	0	0	9	1	9	0	1	梁平	16	陈道琼	6	150	58.8	2	0.58	1.14	1	1.56667	33	5	1
0	0	0	0	6	4	9	0	1	梁平	16	陶淑玲	4	151	58.5	2	-0.12	0.78	1.19	6.5	38	12	1
0	0	0	0	12	2	9	0	1	梁平	16	唐昌琼	5	157	50.4	1	-1.58	-1.44	-0.93	13.1333	22	6	0
0	0	0	1	9	4	9	0	1	梁平	16	高传芳	5	155.251	52.1685	1	1.38	0.92	0.33	6.16667	32	1	0
0	0	0	0	9	3	9	0	1	梁平	16	李刚琴	5	151	54.6	1	-1.32	-1.26	-0.64	8.4	22	10	0
0	0	0	0	9	3	9	0	1	梁平	16	李小芳	3	154	48.5	1	0.28	-1.07	-1.58	9.06667	21	10	1
0	0	0	0	6	3	6	0	1	梁平	16	陈朝芬	4	159	45.1	2	0.13	-0.67	-0.95	8.8	29	10	0
0	0	0	0	9	3	12	0	1	梁平	16	王祖琼	5	159	49.4	1	0.16	-0.9	-1.27	9.26667	22	9	1
0	0	0	0	9	4	9	0	1	梁平	16	杨永平	5	150	49.6	1	1.19	0.73	0.07	4.6	32	2	1
0	0	0	0	9	1	9	0	1	梁平	16	韩武清	3	164	51.6	1	1.74	0.71	-0.67	2.5	32	4	0
0	0	0	0	9	4	9	0	1	梁平	16	李世杰	2	152	42	1	-1.83	-0.54	0.96	5.7	22	1	0
1	1	0	0	6	2	6	0	1	梁平	16	刘启素	3	155	58.6	1	-4.1	-3.86	-1.87	10.7333	27	8	0
0	0	0	0	9	4	9	0	1	梁平	16	肖德蓉	6	159	50	2	1.21	2.08	1.79	4.33333	27	2	1
0	0	0	0	9	4	9	0	1	梁平	16	刘孝华	3	154	53	2	0.11	-0.35	-0.48	6.1	31	1	0
0	0	0	1	9	1	9	0	1	梁平	16	刘小红	5	155.251	52.1685	1	-0.81	-0.66	-0.03	3.43333	22	3	0
1	0	0	0	9	3	9	0	1	梁平	16	唐丽娜	4	147	51	1	-2.98	-0.91	1.15	8.9	24	10	1
0	0	0	0	9	1	9	0	1	梁平	16	魏建秀	6	153	47.5	1	1.23	-0.15	-1.6	2.06667	21	5	1
0	0	0	0	9	3	9	0	1	梁平	16	王维维	8	157	52.5	1	-0.06	-0.03	0.07	8.03333	20	11	0
0	0	0	1	6	2	6	0	1	梁平	16	曾雪芬	4	155.251	52.1685	1	-1.53	-1.45	-0.95	12.1	20	7	0
0	0	0	1	9	3	9	0	1	梁平	16	陈双菊	5	155.251	52.1685	1	1.38	-0.1	-0.96	10.2333	25.2883	9	0
0	1	1	0	6	2	6	0	1	梁平	16	谭炳琼	4	154	48.7	2	-1.29	-2.16	-2.09	11.5667	36	7	1
0	0	0	0	6	2	6	0	1	梁平	16	兰秀会	15	143	39.7	1	-1.25	-1.41	-1.11	12.3667	27	7	1
0	0	0	0	8	2	11	0	1	临川	17	杨晓花	6	148	42	2	-0.69	-0.66	-0.48	12.4	24	6	0
0	0	0	0	11	2	14	0	1	临川	17	谢芬	9	159	49.8	1	2.54	0.76	-0.38	10.3	24	8	1
0	0	0	0	8	4	8	0	1	临川	17	王春兰	5	155.251	52.1685	2	0.81	1.35	1.17	4.5	23	2	1
0	0	0	0	5	4	5	0	1	临川	17	关长侠	6	152	39.3	2	0.42	2.72	3.17	4.26667	22	2	1
0	0	0	0	8	1	8	0	1	临川	17	卢小莉	6	152	48.7	1	0.96	0.05	-1.22	1	23	5	0
0	0	0	1	8	3	8	0	1	临川	17	段秀平	4	155.251	52.1685	2	2.11	1.07	0.13	7.6	27	11	1
0	0	0	1	7	1	7	0	1	临川	17	李月红	6	155.251	52.1685	2	1.6	0.71	-0.62	2.26667	28	4	1
0	0	0	0	8	4	8	0	1	临川	17	黄爱华	4	147.5	42.5	2	0.57	-0.5	-1.03	6.06667	31	12	1
0	0	0	0	8	1	11	0	1	临川	17	徐惠清	4	150	45.7	2	0.05	-0.36	-0.48	3.96667	31	3	0
0	0	0	0	8	2	8	0	1	临川	17	付丽萍	6	156	60.2	1	-0.31	1.08	1.89	0.633333	23	6	1
0	0	0	0	8	4	11	0	1	临川	17	黄丽萍	8	158	52.1	1	3.47	1.72	-0.09	4.46667	20	2	0
0	0	0	0	7	4	8	0	1	临川	17	李耀艳	4	151	43	1	2.12	1.62	0.64	5.13333	21	1	1
0	0	0	1	8	3	11	0	1	临川	17	李玉荣	12	155.251	52.1685	1	0.67	1.16	1.17	9.16667	27	9	0
0	0	0	0	8	4	11	0	1	临川	17	吴建红	3	159	47.1	1	0.9	-0.35	-1.07	6	25	12	1
0	0	0	0	8	1	8	0	1	临川	17	熊自丽	10	158	54.8	1	0.27	2.42	3.04	2.16667	21	4	1
0	0	0	0	8	1	8	0	1	临川	17	黄如英	4	152.3	57.6	1	0.52	0.73	0.55	3.33333	20	3	0
0	0	0	0	5	1	8	0	1	临川	17	吴勇莲	4	153	40	2	-1.66	-0.35	1.16	4	26	3	1
0	0	0	1	5	3	8	0	0	临川	17	陈玉英	10	155.251	52.1685	3	0.4	0.88	0.94	8.2	25	10	1
0	0	0	0	5	4	11	0	1	临川	17	王淑珍	4	135	40.4	2	0.27	1.19	1.44	6.73333	30	12	1
0	0	0	1	5	2	8	0	1	临川	17	吴优华	11	155.251	52.1685	3	0.78	1.13	1.03	12.5	26	6	1
0	0	0	0	8	2	8	0	1	临川	17	周桃杜	4	153	47.3	1	-1.83	0.68	2.06	11.8	24	7	1
0	0	0	0	7	2	8	0	1	临川	17	王宝英	8	155.251	52.1685	1	-0.49	2.21	3.73	0.2	20	6	1
1	0	0	1	8	2	8	0	1	临川	17	高纪英	4	155.251	52.1685	1	-2.68	-0.52	1.09	13.0667	20	6	1
1	0	0	1	8	2	11	0	1	临川	17	陈多秀	4	155.251	52.1685	1	-2.04	1.51	3.25	12.8667	27	6	0
0	0	0	0	8	4	8	0	1	临川	17	罗亚琴	7	159	52.6	1	1.15	0.01	-0.78	5.73333	21	1	1
0	0	0	0	8	3	11	0	1	临川	17	汪桂英	4	153.5	56	2	0.08	-0.54	-0.7	7.7	31	11	1
0	0	0	0	8	1	8	0	1	临川	17	周拾秀	6	149	43.8	1	1.28	1.52	0.71	1.4	21	5	0
0	0	0	0	8	1	11	0	1	临川	17	冯芳	4	158.6	59.7	1	1.47	1.17	-0.04	1.26667	19	5	0
0	0	0	0	8	3	8	0	1	临川	17	管印红	4	148	37.7	2	0.08	-0.54	-0.73	9.16667	25	9	1
0	0	0	0	8	2	8	0	1	临川	17	尧锦梅	4	149	45.3	2	0.09	-0.34	-0.51	12.6333	29	6	1
0	0	0	0	5	1	5	0	1	临川	17	管美荣	6	147	42.3	4	-1.78	-0.23	2.01	2.13333	28	4	1
0	0	0	0	8	2	8	0	1	临川	17	黄海荣	5	146	49.2	2	-0.7	0.13	0.96	0.6	30	6	1
0	0	0	0	5	3	11	0	1	临川	17	曾燕梅	3	157.5	43.4	1	-0.03	0.32	0.53	7.73333	24	11	1
0	0	0	1	8	3	8	0	1	临川	17	张云	6	155.251	52.1685	2	1.69	1.78	1.28	8.3	24	10	1
0	0	0	0	8	3	11	0	1	临川	17	陈兰英	5	155.5	46.6	1	4.55	2.53	0.81	8.1	19	10	1
0	0	0	0	4	2	8	0	1	临川	17	曾员梅	4	157	52.2	1	-0.86	1.07	1.87	12.8	20	6	1
0	0	0	0	8	1	5	0	1	临川	17	曾梅秀	7	145	37.9	1	-0.12	0.21	0.44	3.53333	23	3	0
0	1	0	0	5	4	5	0	1	临川	17	普西花	5	155.251	52.1685	1	-1.75	-2.03	-1.24	6.3	21	12	1
0	0	0	0	5	4	8	0	1	临川	17	万小娟	5	153.5	42.6	1	-1.13	-0.62	0.15	6.5	22	12	0
0	0	0	1	8	2	8	0	1	临川	17	徐圆娥	6	155.251	52.1685	2	0.85	0.67	0.41	12.5	28	6	0
0	0	0	0	8	2	8	0	0	临川	17	黄霞芳	3	158	59.9	1	-0.4	-0.09	0.24	0.8	22	6	0
0	0	0	0	8	4	8	0	1	临川	17	何小燕	4	158	67.3	2	0.02	0.49	0.66	4.23333	25	2	1
0	0	0	0	8	4	5	0	0	临川	17	严翠珠	6	152	49.7	1	-0.25	-0.06	0.2	5.43333	19	1	0
0	0	0	0	5	3	5	0	1	临川	17	王小莲	4	157	50.2	2	0.08	0.18	0.24	8.86667	31	10	1
0	0	0	1	6.46897	4	7.6094	0	1	临川	17	刘玉珠	6	155.251	52.1685	1	-0.38	0.22	0.66	5.3	25.2883	1	1
0	1	1	0	8	2	8	0	1	临川	17	陈排英	4	155.5	49.1	2	-1.32	-2.28	-2.28	12.1667	26	6	1
0	0	0	0	4	4	5	0	1	临川	17	曾桂莲	4	153	52.2	2	-0.27	-0.07	0.2	5.46667	33	1	0
0	0	0	0	6	4	6	0	0	临川	17	王丽兰	4	146	61.2	2	-0.17	-0.7	-0.73	6.23333	27	12	1
0	0	0	0	4	2	4	0	0	临川	17		4	157.5	56.1	2	-0.91	-1.48	-1.46	0.533333	32	6	1
0	0	0	0	8	1	8	0	1	临川	17	张满红	4	153	49.5	2	0.08	0.09	0.06	1.36667	29	5	0
0	0	0	0	5	2	5	0	1	临川	17	韩林香	4	155.251	52.1685	2	0.73	0.82	0.63	10.1	32	8	1
0	0	0	0	4	1	4	0	0	临川	17	吴田珠	7	148	48.9	2	0.72	-0.53	-1.68	1.8	26	5	1
0	0	0	0	8	3	8	0	1	临川	17	陈燕芳	3	149	52	2	0.79	1.46	1.42	9.7	29	9	1
0	0	0	0	8	3	8	0	1	临川	17	袁维华	8	153.5	53	2	-0.74	-0.09	0.51	8	21	11	1
0	0	0	0	2	1	7	0	1	临川	17	张凤英	4	160.5	51.3	2	-0.29	-0.06	0.2	3.3	30	3	1
0	0	0	0	4	3	5	0	1	临川	17	周爱莲	4	157	51.6	2	-1.04	-1.49	-1.26	9.73333	31	9	0
0	0	0	0	8	2	5	0	1	临川	17	聂建芳	3	158	57.8	1	1.59	1.15	0.66	12.1	22	7	0
0	0	0	0	5	2	8	0	1	临川	17	黄华英	4	148	43.8	1	-0.32	0.99	1.46	12.3667	22	6	1
0	0	0	0	11	4	8	0	0	临川	17	邱惠板	5	150.5	56.4	1	0.94	1.82	1.8	6.23333	22	12	0
1	0	0	0	4	4	6	0	1	临川	17	万菊红	4	145	53.6	2	-2.34	-0.23	1.66	6.83333	32	12	1
0	0	0	0	8	4	11	0	1	临川	17	周秀金	6	161	70.7	2	0.33	-0.04	-0.3	4.7	30	2	1
0	0	0	0	6	1	8	0	1	临川	17	付红梅	5	157.5	53.3	1	0.35	0.26	0.04	3.53333	22	3	1
0	0	0	0	8	2	8	0	1	临川	17	唐小花	3	149	41.3	1	0.01	-1.28	-1.75	11.7667	21	7	1
0	0	0	0	8	2	8	0	1	临川	17	胡淑红	3	158	45	1	0.34	0.59	0.57	13.0667	22	6	1
0	0	0	0	2	2	8	0	1	临川	17	罗银花	6	156	61.2	3	-0.09	0.88	1.21	10.5667	28	8	1
0	0	0	0	11	3	8	0	1	临川	17	李荣华	8	152	43	1	-1.47	-0.6	0.43	7.2	23	11	1
0	0	0	0	8	4	8	0	1	临川	17	戈冬华	4	145	42.9	2	-0.82	-0.21	0.44	6.5	28	12	1
0	0	0	0	8	1	11	0	1	临川	17	王东梅	5	156	53.4	2	0.87	0.69	0.17	3.23333	29	3	0
0	0	0	0	7	1	8	0	1	临川	17	邹丽芳	4	149.5	38.9	1	-0.23	0.4	0.76	3.36667	20	3	1
0	0	0	0	7	4	8	0	1	临川	17	王娟	6	157	52.4	1	0.92	1.04	0.75	5.66667	23	1	1
0	0	0	0	5	1	8	0	1	临川	17	周月水	3	149.5	43.3	1	0.25	-0.39	-0.83	2.63333	32	4	1
0	0	0	0	8	1	8	0	1	临川	17	陈凤	5	155.251	52.1685	1	-1.08	-0.14	1.12	2.53333	21	4	1
0	0	0	1	5	4	9	0	1	临川	17	杨佛香	5	155.251	52.1685	1	0.16	-0.92	-1.29	6.16667	20	12	1
0	0	0	0	8	3	8	0	1	临川	17	陈江川	5	163.5	63.1	2	0.09	0.56	0.74	8.26667	26	10	1
0	0	0	0	5	1	5	0	1	临川	17	陈丽平	4	151.5	53.7	2	0.83	1.3	1	3.03333	31	4	1
0	0	0	0	10	3	9	0	1	临川	17	宋华萍	6	147	42	1	-0.95	-0.61	-0.07	8.56667	26	10	0
0	0	0	0	8	2	8	0	1	临川	17	张好华	3	147.5	44.4	2	-0.4	-0.12	0.07	12.1	26	7	0
0	0	0	0	8	3	8	0	1	临川	17	鄢风琴	9	155	59.6	1	-0.66	1.75	2.77	8.2	21	10	0
0	0	0	0	6	4	8	0	1	临川	17	陈建华	4	154	49	2	-0.4	0.7	1.29	6.43333	23	12	1
0	0	0	0	8	2	9	0	1	临川	17	陈建红	4	156	45.8	2	1.85	1.92	1.47	11.9	26	7	1
0	0	0	0	5	3	8	0	1	临川	17	张飞玲	6	152	51.1	2	-1.39	-1.68	-1.14	7.86667	20	11	1
0	0	0	0	5	2	8	0	1	临川	17	万嫩娥	4	147	71.8	2	-0.52	-1.54	-1.75	11.4	25	7	1
0	0	0	0	5	2	8	0	0	临川	17	龚细连	8	149	41.8	3	0.49	0.6	0.5	12.1667	26	7	1
0	0	0	1	5	4	8	0	1	临川	17		6	155.251	52.1685	1	0.96	1.52	1.36	5.43333	19	1	0
0	0	0	1	8	3	8	0	1	临川	17	王利群	6	163	61.7	2	-0.31	-0.98	-1.01	8.33333	19	10	1
0	0	0	0	5	1	5	0	1	临川	17	周水红	6	158	51.6	2	0.41	-0.55	-1.17	3.56667	29	3	1
0	0	0	1	6.46897	3	7.6094	0	1	临川	17	甘晶	5	155.251	52.1685	1	1.91	1.06	0.21	7.36667	19	11	1
0	0	0	0	4	3	7	0	1	临川	17	周党红	5	155.5	37.5	2	-0.81	-1.1	-0.79	7.96667	29	11	1
0	0	0	0	6	2	8	0	1	临川	17	熊丹梅	5	146	43.6	2	-0.03	0.18	0.09	0.2	21	6	0
0	0	0	1	5	2	9	0	1	临川	17	胡玉华	5	155.251	52.1685	1	1.72	1.61	1.14	11.1333	20	8	1
0	0	0	0	6	4	9	0	1	临川	17	胡美玲	5	162	51.1	1	1.35	0.63	-0.04	6.33333	17	12	1
0	0	0	0	7	3	8	0	1	临川	17	张锦秀	10	157	59.1	2	0.17	0.81	0.99	9.4	27	9	1
1	0	0	0	8	4	8	0	1	临川	17	胡芬平	6	155.251	52.1685	2	-2.84	-0.06	2.45	5.86667	24	1	1
0	0	0	0	7	2	7	0	1	临川	17	吴思	6	154	48.7	1	-0.36	0.17	0.78	1.03333	19	6	1
0	0	0	1	5	2	5	0	1	临川	17	张鹿梅	4	155.251	52.1685	1	1.94	1.97	1.58	10.9667	20	8	0
0	0	0	0	9	1	9	0	1	临川	17	胡文成	5	161.5	50.4	1	0.81	0.62	0.03	2.23333	20	4	1
0	0	0	0	7	3	10	0	1	临川	17	黄淑芳	3	167	58.2	1	-0.58	-0.12	0.34	8.1	19	11	1
0	0	0	0	8	4	8	0	1	临川	17	李琴	5	155.251	52.1685	1	0	-0.23	-0.22	6.26667	21	12	1
0	0	0	0	5	2	5	0	1	临川	17	吴美兰	4	155.251	52.1685	2	-1.84	0.11	1.31	12.7667	25	6	1
0	0	0	0	8	1	8	0	0	临川	17	黄丽娟	7	150.3	45.5	2	0.23	1.14	1.4	2.03333	24	5	1
0	0	0	0	5	4	7.6094	0	1	临川	17	宋丽琴	5	150	45.7	2	0.2	0.05	0.01	6.7	22	12	1
0	0	0	0	5	2	8	0	1	临川	17	宋春花	5	148	41.5	1	-0.76	-0.63	-0.37	11.7	26	7	1
1	0	0	0	3	1	8	0	1	临川	17	季小英	5	155.251	52.1685	2	-2.08	-0.6	1.81	2.43333	30	4	1
0	0	0	0	7	1	6	0	1	临川	17	宋云华	7	150.2	44.6	2	-0.95	-0.55	0.14	4.1	21	3	1
0	0	0	1	5	4	5	0	1	临川	17	艾华兰	3	155.251	52.1685	1	-0.57	-0.76	-0.51	5.83333	26	1	1
0	0	0	0	8	3	8	0	1	临川	17	徐满兰	9	154	49.1	2	-1.47	-0.62	0.37	7.83333	22	11	0
0	0	0	0	6	1	8	0	1	临川	17	万芬兰	6	152	43.3	2	0.34	0.43	0.27	3.03333	23	4	1
0	0	0	0	7	3	8	0	1	临川	17	肖春梅	4	143.2	44.6	2	-0.41	0.33	0.75	9.4	24	9	1
0	0	0	0	5	2	8	0	1	临川	17	梁才云	3	151.1	47	1	-1.93	-0.11	1.09	12.5	22	6	1
0	0	0	0	4	2	2	0	1	临川	17	刘冬兰	4	153.4	57.2	2	-1.2	0.02	0.82	11.0333	31	8	1
0	0	0	0	5	2	7	0	1	临川	17	骆小兰	4	150	46.3	2	-1.39	1.19	2.46	10.4	30	8	1
0	0	0	0	5	3	5	0	1	临川	17	张玉琴	6	154	47.2	2	1.26	2.45	2.45	7.23333	25	11	0
0	0	0	0	4	2	8	0	1	临川	17	万菊兰	5	166	50.8	1	2.23	0.53	-0.5	11.6667	18	7	1
1	0	0	0	5	4	7	0	1	临川	17	黄红英	6	145.7	47.4	1	-3.1	0.16	2.96	5.9	20	1	1
0	0	0	0	8	1	11	0	1	临川	17	李慧平	6	154	47.5	2	2.07	1.01	-0.77	1.83333	24	5	1
0	0	0	0	5	1	5	0	0	临川	17	张飞玉	4	155	53	2	0.65	1.37	1.23	2.23333	33	4	0
0	0	0	1	3	3	8	0	1	临川	17	吴淑飞	5	155.251	52.1685	1	0.28	0.35	0.35	7.96667	21	11	1
1	0	0	1	5	4	9	0	0	临川	17	邹火琴	7	155.251	52.1685	2	-4.81	0.29	5	6.93333	21	12	1
0	0	0	1	5	4	8	0	1	临川	17	赵爱琴	10	155.251	52.1685	1	-0.61	0.48	1.19	5.5	22	1	0
0	0	0	1	6.46897	4	7.6094	0	0	临川	17	杨梅英	5	155.251	52.1685	2	2.37	1.08	-0.12	6.26667	25.2883	12	1
0	0	0	0	6	4	8	0	1	临川	17	尧金红	4	153.6	52.6	1	0.45	-0.52	-1.02	5.1	20	2	1
0	0	0	0	8	3	7	0	1	临川	17	帅丽年	4	152.5	44.2	2	0.25	-0.16	-0.32	8.96667	21	10	1
0	0	0	0	8	4	5	0	1	临川	17	许燕子	4	153.5	52.3	1	-0.34	0.1	0.46	6.7	22	12	0
0	0	0	0	8	2	8	0	1	临川	17	邱金华	4	148.5	48.4	2	1.31	0.42	-0.19	10.9333	25	8	1
0	0	0	0	6	3	8	0	1	临川	17	熊吕梅	6	151.7	48.8	2	0.07	0.05	0.06	9.33333	19	9	1
0	0	0	0	5	1	8	0	1	临川	17	陈慧珍	5	161.8	51.2	1	1.42	-0.13	-1.44	3.53333	29	3	1
0	0	0	0	7	4	8	0	1	临川	17	常华娥	5	152.5	43.2	1	1.03	0.94	0.57	5.63333	22	1	0
0	0	0	0	8	3	11	0	1	临川	17	吁宝华	3	158	51	1	0.31	-0.37	-0.63	8.2	33	10	1
0	0	0	0	8	3	8	0	1	临川	17	万安春	5	152	48.2	1	-0.4	0.11	0.5	8.4	27	10	1
0	0	0	1	1	1	8	0	1	临川	17	林晓燕	4	155.251	52.1685	2	-0.23	-0.56	-0.51	3.86667	24	3	0
0	0	0	1	5	4	5	0	1	临川	17	张小花	4	155.251	52.1685	1	0.76	0.41	0.08	6.43333	24	12	0
0	0	0	1	8	2	8	0	1	临川	17	饶梅	3	155.251	52.1685	1	0.23	0.38	0.37	11.1	21	8	1
0	0	0	0	8	4	8	0	1	临川	17	陈洋琴	4	157	49.1	2	-0.09	0.61	0.95	6.13333	30	1	1
0	0	0	1	5	4	8	0	1	临川	17	肖华荣	3	155.251	52.1685	2	0.06	0.7	0.95	5.93333	30	1	1
0	0	0	0	8	2	8	0	1	临川	17	唐淑珍	4	157	50.5	2	0.88	0.48	0.14	12.3	32	7	1
0	0	0	0	5	4	8	0	0	临川	17	彭丽	10	155.251	52.1685	2	0.53	1.02	0.98	4.43333	30	2	0
0	0	0	1	8	4	7	0	1	临川	17	周怀平	10	155.251	52.1685	2	0.12	1.04	1.3	4.46667	30	2	1
0	0	0	0	8	3	8	0	1	临川	17	唐淑华	4	144	49.6	1	-0.03	1.77	2.3	9.2	22	10	1
0	0	0	0	8	2	8	0	1	临川	17	戈文真	4	161.5	64.3	2	1.23	0.58	0.1	13.1	26	6	1
0	0	0	0	9	3	8	0	1	临川	17	友北英	5	152.5	49.2	1	-0.03	0.46	0.68	8.6	24	10	1
0	0	0	0	8	4	8	0	1	临川	17	高董梅	8	152.5	57.2	2	-1.69	0.04	1.61	4.56667	22	2	1
0	0	0	0	8	1	8	0	1	临川	17	胡华美	6	160	57.1	2	2.91	1.84	-0.16	2.16667	22	5	1
0	0	0	0	8	1	8	0	1	临川	17	姜华兰	3	153.5	55.4	2	0.24	1.22	1.44	3.16667	26	4	0
0	0	0	0	8	1	8	0	1	临川	17	吴凤珠	5	152	52.1	2	0.21	1.48	1.86	2.26667	24	4	1
0	0	0	0	8	4	8	0	1	临川	17	王红英	4	155	39.5	2	-0.54	0.49	1.16	5.46667	27	1	0
0	0	0	0	7	3	8	0	1	临川	17	余玲花	6	157.5	55.7	2	1.91	0.93	0.09	8.66667	28	10	1
0	0	0	0	5	2	5	0	1	临川	17	杨文	4	151	65.2	2	-1.46	0.56	1.65	11.9333	35	7	1
0	0	0	1	8	3	8	0	1	临川	17	陈志凤	5	162	52	1	0.88	0.78	0.53	9.66667	18	9	0
0	0	0	0	5	3	8	0	1	临川	17	张白清	4	150.2	52.4	2	1.58	0.86	0.15	7.36667	31	11	1
0	0	0	0	5	3	8	0	1	临川	17	何美连	6	150	50.5	2	0.53	0.05	-0.22	8.46667	31	10	0
0	0	0	0	7	2	8	0	1	临川	17	尧梅凤	6	155.5	44.4	2	-0.08	0.51	0.71	13	23	6	1
0	0	0	0	8	2	8	0	1	临川	17	周小琴	5	149	45.4	1	0.07	1.16	1.5	12.4333	22	6	0
0	0	0	0	8	2	8	0	1	临川	17	何小清	4	152	54.2	2	1.61	2.37	2.17	12.9333	29	6	1
0	0	0	0	5	3	5	0	1	临川	17	刘辉连	4	151.4	47.2	2	0.91	0.6	0.25	9.5	26	9	1
0	0	0	0	8	3	8	0	1	临川	17	孙丽	3	156.5	55.5	2	-0.47	0.3	0.8	8.43333	24	10	1
0	0	0	0	0	4	0	0	1	临川	17	陈淑飞	4	152	49.6	2	-1.33	-0.25	0.83	5.3	31	1	1
0	0	0	0	5	2	8	0	1	临川	17	辛早云	6	154	54.2	2	-0.38	0.75	1.24	10.9	25	8	0
1	0	0	0	3	4	5	0	1	临川	17	章富云	4	143.5	43.7	2	-3.11	0.14	3.02	5.46667	28	1	1
0	0	0	0	8	4	8	0	1	临川	17	周白芬	5	148	44.1	1	-1.38	-0.54	0.63	4.46667	20	2	0
0	0	0	0	5	2	5	0	1	临川	17	周圆枚	3	150.5	40.2	2	-0.53	-0.2	0.05	12.9	25	6	1
0	0	0	0	5	4	7	0	1	临川	17	于金兰	5	142	49.2	2	1.26	0.24	-0.48	6.76667	28	12	1
0	0	0	0	8	4	8	0	0	临川	17	李香玲	4	154.9	44.8	2	0.8	0.23	-0.21	6	29	1	1
0	0	0	1	8	2	11	0	1	临川	17	叶琴	3	155.251	52.1685	1	0.17	1.8	2.29	12.1333	25	7	0
0	0	0	0	9	1	8	0	1	临川	17	龙爱琴	4	155.251	52.1685	1	-0.45	0.21	0.76	3.53333	24	3	0
0	0	0	0	10	4	8	0	0	临川	17	肖玲	4	152	49	1	0.34	0.72	0.77	5.66667	21	1	0
0	0	0	0	8	1	7	0	1	临河	18	李菊霞	5	156.5	58.6	1	-1.05	0.33	1.94	1.63333	23	5	1
0	0	0	0	12	3	8	0	1	临河	18	白淑悦	6	153	44.3	1	-0.58	-0.7	-0.51	9.33333	24	10	0
0	0	0	0	14	4	8	0	1	临河	18	李娜	6	154.9	49.8	1	0.13	0.12	0.14	6.06667	24	1	0
0	0	0	0	8	2	8	0	1	临河	18	江秀兰	3	156.3	70.9	1	-0.71	-1.03	-0.93	11.1667	24	8	0
0	0	0	0	5	1	5	0	1	临河	18	李香	4	149.2	62.4	2	2.37	2.06	0.96	4.36667	30	3	1
0	0	0	0	6	4	6	0	1	临河	18	王丽枝	5	155	50	2	-0.54	-0.92	-0.74	7.1	31	12	1
0	0	0	0	9	4	9	0	1	临河	18	郗瑞香	4	167.5	73	2	1.68	1.68	1.14	7.23333	27	12	1
0	0	0	0	8	3	8	0	1	临河	18	姚霞	4	157.2	63.3	2	-0.2	0.87	1.33	8.63333	29	10	0
0	0	0	0	6	1	9	0	1	临河	18	武慧	3	157.9	59.6	1	0.47	0.84	0.72	2.36667	22	5	0
0	0	0	0	11	2	5	0	0	临河	18	王春莲	3	150.3	44.2	1	-0.51	-0.26	-0.01	10.9333	25	8	0
0	0	0	1	8	2	8	0	1	临河	18	袁秀兰	7	160.6	48.6	2	-1.37	-0.75	-0.14	12.7333	33	6	1
0	0	0	0	5	2	8	0	1	临河	18	刘永霞	5	156.4	53.9	1	3.27	3.4	2.78	12	27	7	0
0	0	0	0	9	1	9	1	1	临河	18	阿力玛	4	157	48	1	0.01	0.53	0.78	2.2	21	5	1
0	0	0	0	8	1	8	0	1	临河	18	钟艳	5	157.2	61.4	1	1.01	1.36	0.94	3.23333	22	4	1
0	0	0	0	9	4	9	0	1	临河	18	刘庆	3	151	49	1	-0.34	0.69	1.24	6.76667	20	12	0
0	0	0	0	11	2	11	0	0	临河	18	张彩霞	3	159.1	60.6	1	-1.29	1.14	2.3	11.7333	27	7	0
0	0	0	0	9	3	9	0	1	临河	18	贾丽	3	168	84	1	1.04	1.35	1.14	8.2	22	11	1
0	0	0	0	9	2	9	0	1	临河	18	李敏	3	161	57.4	1	-1.51	0.16	1.17	12.0667	22	7	0
0	0	0	0	5	1	8	0	1	临河	18	付美丽	4	149.5	55.9	2	-0.63	-0.68	-0.18	2.46667	30	5	0
0	0	0	0	5	3	8	0	1	临河	18	刘萍	3	149	45.6	1	-0.49	0.67	1.3	7.7	19	11	0
0	0	0	0	8	1	8	0	1	临河	18	刘丽	6	151.2	44.9	1	-0.54	-0.86	-0.58	2.4	19	5	1
0	0	0	0	11	3	11	0	1	临河	18	温春叶	3	155.251	52.1685	1	2.23	1.06	0.14	9.86667	26	9	1
0	0	0	0	8	2	11	0	1	临河	18	刘瑞枝	5	156.4	56.1	1	0.05	0.69	0.89	11.5667	23	8	0
0	0	0	0	11	3	9	0	1	临河	18	王秀玲	5	164	58.3	1	-0.43	0.2	0.57	9.9	22	9	1
0	0	0	0	8	1	8	1	1	临河	18	丁学琴	3	160.1	78.1	1	2.16	1.32	-0.04	3.13333	34	4	1
0	0	0	0	8	1	11	0	1	临河	18	何春玲	4	158	56.3	2	0.72	1.18	0.97	3.36667	34	4	0
0	0	0	0	8	4	8	0	1	临河	18	闫瑞红	6	162.3	66.5	1	0.66	0.68	0.47	5.53333	21	1	0
0	1	0	0	5	4	5	0	1	临河	18	范红萍	5	155.6	55.6	1	-1.73	-2.52	-1.88	6.9	19	12	0
0	0	0	0	8	4	8	0	1	临河	18	訾红艳	3	164.3	70.9	1	0.72	1.44	1.43	5.4	21	2	0
0	0	0	0	5	3	8	0	1	临河	18	高翠香	4	154.2	57.5	2	0.05	0.13	0.18	8.93333	35	10	0
0	0	0	0	0	1	8	0	1	临河	18	温桔梅	4	160	65.7	2	0.25	0.65	0.7	3.76667	32	3	0
0	0	0	0	7	3	7	0	1	临河	18	刘芳	4	157.5	60.4	2	2.07	1.66	0.94	8.7	35	10	1
0	0	0	0	5	4	5	0	1	临河	18	陈香玲	4	174.5	68.3	2	1.51	1.18	0.59	6	30	1	0
0	0	0	0	8	3	8	0	1	临河	18	李海霞	3	157.2	45.3	1	-0.62	-0.2	0.21	9.46667	26	10	1
1	0	0	0	8	4	8	0	1	临河	18	王兰	5	157.3	51.8	1	-2.09	1.29	3.32	7.5	23	12	0
0	0	0	0	11	1	11	0	1	临河	18	乔东梅	4	170	59.5	2	0	1.77	2.34	4.56667	31	3	0
0	0	0	0	8	4	11	0	1	临河	18	苏俊丽	5	165	54.7	1	0.93	0.89	0.61	6.5	24	1	0
0	0	0	0	8	4	8	0	1	临河	18	秦秀娥	5	163.2	61.1	1	-1.22	-1.37	-0.77	5.46667	31	2	1
0	0	0	0	8	1	8	0	1	临河	18	张媛	5	142.5	47.3	1	-0.91	0.01	0.92	4	23	3	0
0	0	0	0	8	4	11	0	1	临河	18	孙巧琴	3	163.1	71.3	1	1.05	1.13	0.79	5.43333	24	2	0
0	0	0	0	8	3	8	0	1	临河	18	郑红艳	5	160.1	56.4	1	0.42	0.2	0.05	8.3	22	11	0
0	0	0	0	8	3	8	0	1	临河	18	菜丽	3	170.2	52.5	1	-1.19	0.95	2.11	8.9	23	10	1
1	0	0	0	5	4	11	0	1	临河	18	马丽娜	3	148	36.4	1	-2.31	-1.45	0.35	5.13333	20	2	0
0	0	0	0	8	1	8	0	1	临河	18	王美玲	3	162.3	92.3	1	1.54	2.48	1.97	3.06667	31	4	0
0	0	0	0	8	1	8	0	1	临河	18	曹丽圆	4	159.5	94.8	2	-1.17	-1.05	0.02	1.93333	42	5	0
0	0	0	0	8	1	11	1	1	临河	18	贺燕	3	163.2	60.2	1	0.5	0.89	0.83	4.46667	24	3	0
0	0	0	0	5	2	5	0	1	临河	18	王顺萍	4	156.3	58.5	2	2.37	1.26	0.4	12.6667	35	7	1
0	0	0	0	8	1	11	0	1	临河	18	张燕	3	159.2	65.3	1	0.57	1.77	1.89	4.5	26	3	1
0	0	0	0	8	3	8	1	1	临河	18	唐晓丽	3	161.2	56.2	1	-0.23	0.38	0.66	10.3333	25	9	1
0	0	0	0	8	4	11	0	1	临河	18	任力茹	3	153.2	58.6	1	-0.1	-0.59	-0.65	7.06667	30	12	0
0	0	0	0	8	3	8	0	1	临河	18	尚叶琴	5	156.1	51.2	1	0.57	0.33	0.12	9.63333	21	10	0
0	0	0	0	11	3	11	0	1	临河	18	王晓云	5	154.9	53.7	1	-0.61	1.11	1.92	8.7	27	10	0
0	0	0	0	9	2	9	0	1	临河	18	李春霞	4	160	60.4	2	0.48	0.31	0.12	11.3333	28	8	0
0	0	0	0	8	3	11	0	1	临河	18	李海燕	3	164	56.1	1	2.4	1.78	1.07	9.86667	21	9	0
0	0	0	0	0	4	0	0	1	临河	18	高玉娥	5	156.2	57.5	2	-0.3	-0.07	0.22	6.16667	33	1	1
0	0	0	0	8	3	8	0	1	临河	18	张金梅	5	156.5	58.5	1	0.41	0.92	0.97	9.36667	29	10	1
0	0	0	0	8	1	11	0	1	临河	18	胜朵	3	163.2	56.6	1	1.63	1.61	0.64	2.23333	21	5	0
0	0	0	0	9	4	12	0	1	临河	18	王海燕	3	150.1	63.8	1	0.46	1.28	1.44	7.53333	23	12	0
0	0	0	0	11	2	11	0	1	临河	18	闫丽霞	3	157	56.4	1	0.06	-0.99	-1.37	11.4333	22	8	1
0	0	0	0	9	3	9	0	1	临河	18	邬二光	3	156	69.1	1	0.64	0.87	0.79	8.63333	23	11	0
0	0	0	0	8	4	7	0	1	临河	18	郭涛	5	149.2	45.9	1	-1.89	0.29	1.97	6.36667	27	1	1
0	0	0	0	11	3	11	0	1	临河	18	赵海霞	3	154	57.1	1	-0.65	-0.32	0.1	7.96667	27	11	0
0	0	0	0	9	3	12	0	1	临河	18	董丽雯	3	163.5	68.2	1	1.57	2.23	1.89	7.73333	26	11	1
0	0	0	0	9	3	9	1	1	临河	18	张金凤	3	157.2	54.5	1	1.21	1.02	0.65	8.73333	21	10	0
0	0	0	0	12	2	9	0	1	临河	18	邓红	3	165	56	1	-0.96	0.14	0.76	12.2	24	7	1
0	0	0	0	8	1	8	0	1	临河	18	李媛	5	161.5	51.4	1	0.91	0.33	-0.31	3.93333	23	3	1
0	0	0	0	10	4	9	0	1	临河	18	杜娟	3	162	65.5	1	-1.03	-0.31	0.44	7.23333	22	12	0
0	0	0	0	8	2	8	0	1	临河	18	刘叶平	6	160.4	56.3	1	0.4	1.44	1.69	10.7	25	8	0
0	0	0	0	8	4	8	0	1	临河	18	王海花	3	151.5	64.5	1	0.35	0.76	0.77	4.73333	30	2	1
0	0	0	0	3	3	8	0	1	临河	18	李燕淑	4	152.8	57	2	-1.09	-1.12	-0.7	9.66667	33	10	1
0	0	0	0	11	4	5	0	1	临河	18	李茹娜	5	153	50.8	1	-0.81	-0.57	-0.04	4.96667	23	2	1
0	0	0	0	8	3	8	0	1	临河	18	蒋翠容	4	153.9	51.8	1	-1.32	-1.81	-1.44	9.13333	30	10	1
0	0	0	0	8	3	8	0	1	临河	18	于惠琴	4	160.5	64.5	2	1.76	2.05	1.6	8.83333	31	10	1
0	0	0	0	8	1	11	0	1	临河	18	李絮红	3	163.5	59.3	1	-0.67	0.54	1.36	4.5	20	3	0
0	0	0	1	8	3	8	0	1	临河	18	李丹	3	173	55.4	1	1.08	0.34	-0.18	9.73333	22	9	1
0	0	0	0	8	4	11	0	1	临河	18	蔺远霞	5	160	54.3	1	-1.16	-1.58	-1.03	5.1	22	2	0
0	0	0	0	9	3	7	0	1	临河	18	杨燕	5	162	46.3	1	0.63	0.52	0.33	7.76667	20	11	1
0	0	0	0	8	4	8	0	1	临河	18	张君梅	6	158.2	59.1	2	-0.64	-0.17	0.35	7.26667	28	12	1
0	0	0	0	8	3	8	0	1	临河	18	王文俊	7	162	51.7	1	0.57	0.09	-0.21	10.2333	22	9	0
0	0	0	0	8	2	8	0	1	临河	18	杜丽云	6	160	60.1	2	0.91	1.04	0.82	11.0333	28	8	1
0	0	0	0	8	3	11	0	1	临河	18	田丽	5	156.5	56.2	1	0.89	0.98	0.75	8.5	23	11	1
0	0	0	0	11	3	8	0	1	临河	18	王雅丽	3	169	54.3	1	1.68	1.84	1.5	9.33333	22	10	0
0	0	0	0	8	2	8	0	1	临河	18	丁艳	7	159.2	55.2	1	-0.78	-0.33	0.02	13.1333	23	6	0
0	0	0	0	11	1	11	0	1	临河	18	王瑞	3	162	60.1	1	0.84	0.65	0.13	3.36667	24	4	1
0	0	0	0	8	1	8	0	1	临河	18	王建侠	6	157.6	57	2	1.09	0.79	-0.03	1.93333	27	5	0
0	0	0	0	8	4	8	0	1	临河	18	燕敏	7	168	67.7	1	1.43	2.26	2.1	7.1	22	12	0
0	0	0	0	9	4	9	0	1	临河	18	陈丽	5	164	58.7	1	-0.61	0.86	1.64	7.4	23	12	0
1	0	0	0	8	2	11	0	1	临河	18	王文霞	6	167.5	68.2	2	-2.45	-0.81	0.57	12.5333	29	7	1
0	0	0	0	9	4	9	0	1	临河	18	赵瑞	3	160	54	1	-0.17	1.55	2.2	6.5	22	1	0
0	0	0	0	8	3	8	0	1	临河	18	李梅	3	155.1	68	1	-0.47	1.06	1.73	9.9	25	9	0
0	0	0	0	8	4	8	0	1	临河	18	张美华	6	161.5	54	1	0.48	0.16	-0.03	6.96667	25	12	1
0	0	0	0	8	3	9	0	1	临河	18	庞艳	4	163.5	47.6	1	1.09	0.87	0.53	9.3	22	10	0
0	0	0	0	8	3	8	0	1	临河	18	田霞	5	155.251	52.1685	1	3.15	0.89	-0.53	9.8	20	9	1
0	0	0	0	12	1	12	0	1	临河	18	薛海霞	3	162	59.5	1	0.46	1.14	1.15	4.13333	25	3	1
0	0	0	0	0	1	11	0	1	临河	18	王瑞风	4	158	72.8	2	-0.44	1.45	2.29	4.16667	30	3	1
0	0	0	0	8	3	8	0	1	临河	18	薛宁	6	154	54.5	1	-1.23	-0.62	0.14	8.23333	20	11	0
0	0	0	0	5	3	8	0	1	临河	18	王雪红	5	146	51.3	1	-0.74	-0.35	0.07	9.66667	24	10	1
0	0	0	0	8	3	8	0	1	临河	18	李红霞	3	154	58.3	1	1.41	1.08	0.64	10.1667	23	9	0
0	0	0	0	8	4	5	0	1	临河	18	何无芳	4	148	62.3	1	-0.59	1.46	2.39	5.86667	22	1	1
0	0	0	0	8	4	8	0	1	临河	18	刘红	4	163	47.1	2	-0.54	-0.07	0.4	6.43333	27	1	1
0	0	0	0	8	3	8	0	1	临河	18	郭春	3	158.5	79.5	1	-0.31	1.03	1.57	9.3	19	10	1
1	0	0	0	8	2	7	0	1	临河	18	冯玉花	5	156	64.3	1	-2.65	-1.18	0.35	10.8333	22	8	1
0	0	0	0	5	4	8	0	1	临河	18	杨营花	4	152.5	54	2	-0.26	1.5	2.2	6.7	33	12	1
0	0	0	0	8	3	9	0	0	临河	18	冀莲花	3	163	72.7	1	-0.92	0.87	1.79	9.2	21	10	1
0	0	0	0	8	2	8	0	1	临河	18	张燕芳	3	159.8	58.2	1	-1.08	0.93	1.9	11.6333	23	8	0
0	0	0	0	8	3	12	0	1	临河	18	王军丽	5	154.2	57.2	1	0.16	1.46	1.84	7.86667	19	11	1
0	0	0	0	6	3	6	0	1	临河	18	樊菊香	3	154	48.1	1	-1.61	-0.83	0.18	8.16667	23	11	0
0	0	0	0	8	1	9	1	1	临河	18	王英	3	145.5	41.1	1	-1.27	-0.63	0.41	4.4	23	3	0
0	0	0	0	8	3	8	0	1	临河	18	黄庆荣	4	159	47.7	2	0.06	-0.24	-0.35	10.4333	31	9	0
[truncated: 11,388 more rows]
